# Supplementary material for: Identify Alternative Splicing Events Based on Position-Specific Evolutionary Conservation
Source: PLoS One. 2008 Jul 30;3(7):e2806. doi: 10.1371/journal.pone.0002806 (PMC2467489; doi:10.1371/journal.pone.0002806)
Supplement: Table S1 — Training conditional exons assembled from the ENCODE annotations. They are middle exons (excluding 5′-terminal and 3′-terminal exons) and they are located in the intron region of other transcripts. All of them (1,314) were used to train the classifier to distinguish conditional exons and constitutive exons. A total of 1,185 conditional exons with length between 30 and 330 bp were used to train the classifier to distinguish conditional exons and intron sequences. (0.01 MB ZIP) [file pone.0002806.s002.zip]

Archive with 1 entries (1 files):
- Table_S1.txt
