# Supplementary material for: Identify Alternative Splicing Events Based on Position-Specific Evolutionary Conservation
Source: PLoS One. 2008 Jul 30;3(7):e2806. doi: 10.1371/journal.pone.0002806 (PMC2467489; doi:10.1371/journal.pone.0002806)
Supplement: Table S1 — Training conditional exons assembled from the ENCODE annotations. They are middle exons (excluding 5′-terminal and 3′-terminal exons) and they are located in the intron region of other transcripts. All of them (1,314) were used to train the classifier to distinguish conditional exons and constitutive exons. A total of 1,185 conditional exons with length between 30 and 330 bp were used to train the classifier to distinguish conditional exons and intron sequences. (0.01 MB ZIP) [file pone.0002806.s002.zip › Table_S1.txt]

Chromosome	Strand	Begin	Stop
chr1	+	149455062	149455100
chr1	+	149463471	149463506
chr1	+	149472431	149472498
chr1	+	149481223	149481369
chr1	+	149504266	149504334
chr1	+	149504494	149504709
chr1	+	149504644	149504709
chr1	+	149506040	149506078
chr1	+	149524306	149525174
chr1	-	149532500	149532562
chr1	-	149549311	149549355
chr1	-	149554673	149555609
chr1	-	149563845	149564017
chr1	-	149565272	149565473
chr1	-	149584386	149584543
chr1	-	149585855	149585866
chr1	-	149605822	149606004
chr1	-	149606116	149606275
chr1	-	149608100	149608289
chr1	-	149608104	149608289
chr1	-	149608542	149608654
chr1	-	149608542	149608606
chr1	-	149664055	149664161
chr1	-	149668703	149668811
chr1	-	149669766	149669941
chr1	-	149680028	149680186
chr1	+	149756635	149756753
chr1	+	149801191	149801265
chr1	+	149803625	149803714
chr1	+	149814011	149814105
chr1	+	149817821	149817926
chr1	+	149818749	149818832
chr1	+	149820042	149820142
chr10	-	55240322	55240430
chr10	-	55241315	55241385
chr10	-	55246005	55246043
chr10	-	55247761	55247779
chr10	-	55254902	55254907
chr10	-	55257159	55257314
chr10	-	55258331	55258339
chr10	-	55261081	55261299
chr10	-	55270086	55270262
chr10	-	55286941	55287029
chr10	-	55296408	55296623
chr10	-	55333009	55333136
chr10	-	55334959	55335008
chr10	-	55368581	55368721
chr10	-	55370632	55370741
chr10	-	55389498	55389610
chr10	-	55391518	55391658
chr10	-	55425415	55425531
chr10	-	55449958	55450182
chr10	-	55452658	55452963
chr10	-	55496523	55496651
chr10	-	55509097	55509190
chr10	-	55519750	55519829
chr10	-	55562641	55562773
chr10	-	55582866	55583059
chr10	-	55613210	55613359
chr10	-	55614900	55615034
chr10	-	55619130	55619150
chr10	-	55625449	55625655
chr11	-	1726821	1726932
chr11	+	1844271	1844717
chr11	+	1857893	1858030
chr11	+	1901361	1901378
chr11	+	1902905	1902922
chr11	+	1903062	1903082
chr11	+	1904276	1904287
chr11	+	1904501	1904515
chr11	+	1906874	1906949
chr11	+	1906926	1906949
chr11	+	1914020	1914060
chr11	+	1914769	1914809
chr11	+	1929933	1930015
chr11	+	1930588	1930661
chr11	+	1933417	1933587
chr11	+	1934062	1934254
chr11	+	1950365	1950564
chr11	-	2117941	2118105
chr11	+	2124051	2124333
chr11	+	2124162	2124333
chr11	-	2144439	2144574
chr11	-	2144693	2144838
chr11	-	2148496	2148576
chr11	-	2278326	2278419
chr11	-	2278490	2278574
chr11	+	2281216	2281287
chr11	+	2286542	2286616
chr11	+	2287127	2287316
chr11	+	2295150	2295331
chr11	+	2295152	2295331
chr11	+	2295233	2295331
chr11	-	5211797	5212019
chr11	-	5232443	5232971
chr11	-	5232443	5232496
chr11	-	5247260	5247482
chr11	-	5247605	5247962
chr11	-	5259715	5259757
chr11	-	5323579	5323705
chr11	+	5581052	5581541
chr11	+	5581052	5581367
chr11	+	5581414	5581541
chr11	+	5581446	5581541
chr11	+	5582340	5582435
chr11	+	5583143	5583373
chr11	+	5586178	5586200
chr11	+	5587951	5588051
chr11	+	5588211	5588367
chr11	+	5588341	5588367
chr11	-	5604407	5604660
chr11	+	5610061	5610560
chr11	+	5610061	5610475
chr11	+	5610543	5610560
chr11	+	5611610	5611705
chr11	+	5612437	5612667
chr11	+	5618973	5618995
chr11	+	5620212	5620312
chr11	+	5620623	5620649
chr11	+	5620623	5620659
chr11	-	5642975	5643201
chr11	-	5643462	5643488
chr11	-	5643787	5643887
chr11	-	5645495	5645517
chr11	-	5661792	5661945
chr11	+	5675054	5675149
chr11	+	64083183	64083286
chr11	+	64088356	64088476
chr11	+	64091647	64091861
chr11	+	64092718	64092826
chr11	+	64093700	64093906
chr11	+	64093832	64093906
chr11	+	64117453	64117607
chr11	+	64117453	64117851
chr11	+	64117683	64117851
chr11	+	64123724	64123938
chr11	+	64124415	64124523
chr11	+	64124783	64124986
chr11	-	64150511	64150600
chr11	-	64166587	64166648
chr11	-	64177744	64177770
chr11	-	64214453	64214524
chr11	-	64264416	64264497
chr11	-	64266058	64266160
chr11	-	64266058	64266080
chr11	-	64267865	64267916
chr11	-	64268051	64268156
chr11	-	64268381	64268530
chr11	-	64282485	64282563
chr11	-	64282651	64282752
chr11	-	64289999	64290203
chr11	-	64290029	64290203
chr11	-	64297478	64297553
chr11	-	64302035	64302194
chr11	-	64313778	64313833
chr11	-	64313937	64314007
chr11	-	64314236	64314322
chr11	-	64314442	64314510
chr11	-	64314442	64314498
chr11	-	64315957	64316470
chr11	-	64315957	64316134
chr11	-	64316006	64316134
chr11	-	64316220	64316323
chr11	-	64316220	64316470
chr11	-	64316412	64316470
chr11	-	64320321	64320438
chr11	-	64320541	64320601
chr11	-	64320682	64320761
chr11	-	64320857	64320941
chr11	-	64321030	64321071
chr11	-	64324948	64325079
chr11	-	64325627	64325669
chr11	-	64329082	64329246
chr11	-	64398469	64398566
chr11	-	64402883	64403204
chr11	-	116134195	116134333
chr11	-	116135000	116135105
chr11	-	116136661	116136878
chr11	-	116158084	116158170
chr11	-	116161025	116161072
chr11	-	116163408	116163569
chr11	-	116163408	116163528
chr11	-	116212927	116213083
chr11	-	116237200	116237309
chr11	-	116243872	116244015
chr11	-	116251792	116251935
chr12	+	38920552	38920686
chr12	+	38931301	38931443
chr12	+	38931534	38931613
chr12	+	38937317	38937446
chr12	+	38980882	38981133
chr13	+	112580532	112580618
chr13	+	112582861	112582964
chr13	+	112619429	112619839
chr13	+	112790022	112790114
chr13	+	112790642	112790720
chr13	+	112790877	112790943
chr13	+	112791925	112792043
chr13	+	112792383	112792466
chr13	+	112792383	112792475
chr13	+	112793436	112793510
chr13	+	112809160	112809225
chr13	+	112816879	112817099
chr13	+	112817975	112818115
chr14	-	98767435	98767647
chr14	-	98793561	98793929
chr14	-	98940315	98940400
chr14	-	98941295	98941461
chr14	-	98942606	98942680
chr15	-	41525877	41526080
chr15	-	41526256	41526404
chr15	-	41526856	41526975
chr15	-	41615625	41615744
chr15	-	41618960	41619073
chr15	-	41639903	41640085
chr15	-	41643593	41643655
chr15	-	41644357	41644482
chr15	-	41651214	41651330
chr15	-	41664289	41664382
chr15	+	41673535	41673857
chr15	+	41673673	41673857
chr15	+	41674462	41674660
chr15	+	41674864	41674959
chr15	+	41675346	41675567
chr15	+	41675697	41675782
chr15	+	41675898	41676021
chr15	+	41676866	41677817
chr15	+	41677683	41677817
chr15	+	41678317	41678442
chr15	-	41679450	41679597
chr15	-	41679686	41679783
chr15	-	41680024	41680172
chr15	-	41680362	41680504
chr15	-	41680886	41681041
chr15	-	41682732	41682901
chr15	-	41683486	41683642
chr15	-	41683851	41683941
chr15	-	41684140	41684336
chr15	-	41684467	41684637
chr15	-	41684754	41684889
chr15	-	41687353	41687465
chr15	-	41687570	41687693
chr15	-	41688766	41688824
chr15	-	41688766	41690805
chr15	-	41689802	41689927
chr15	-	41689802	41690805
chr15	-	41690409	41690474
chr15	-	41690638	41690805
chr15	-	41690989	41691027
chr15	-	41691332	41691514
chr15	-	41691332	41691400
chr15	-	41691867	41691999
chr15	-	41692281	41692396
chr15	-	41692289	41692396
chr15	-	41692535	41692721
chr15	-	41693377	41693543
chr15	-	41693686	41693802
chr15	-	41693904	41693966
chr15	-	41694923	41696180
chr15	-	41696948	41696972
chr15	-	41697061	41697846
chr15	-	41710920	41711028
chr15	-	41711689	41711853
chr15	-	41711689	41715316
chr15	-	41712207	41712418
chr15	-	41712207	41712424
chr15	-	41714599	41714644
chr15	-	41714850	41714906
chr15	-	41715217	41715316
chr15	-	41715531	41715709
chr15	-	41718394	41718518
chr15	-	41719133	41719288
chr15	-	41719814	41719986
chr15	-	41726540	41726608
chr15	-	41726784	41726957
chr15	-	41727407	41727556
chr15	-	41727407	41727553
chr15	-	41728119	41728199
chr15	-	41729217	41729369
chr15	+	41831074	41831248
chr15	+	41832292	41832436
chr15	+	41833314	41833392
chr15	+	41840914	41841021
chr15	+	41842567	41842696
chr15	-	41856260	41856454
chr15	+	41864900	41865024
chr15	+	41871466	41871873
chr15	+	41872465	41872573
chr15	+	41873200	41873426
chr15	-	41874878	41875031
chr15	-	41875178	41875226
chr15	-	41875645	41875717
chr15	-	41876106	41876232
chr15	-	41876335	41876430
chr15	-	41876631	41876846
chr15	-	41876635	41876846
chr15	-	41877410	41877503
chr15	-	41877915	41877994
chr15	+	41878359	41878597
chr15	+	41878434	41878597
chr15	-	41878449	41878627
chr15	-	41878800	41878976
chr15	-	41878800	41879017
chr15	+	41880622	41880677
chr15	-	41971471	41971559
chr15	-	41997215	41997319
chr15	-	41998468	41998770
chr16	-	8190	8243
chr16	+	45459	45549
chr16	+	46321	46420
chr16	-	54331	54438
chr16	+	69138	69330
chr16	-	107300	107374
chr16	-	109125	109254
chr16	-	113506	113544
chr16	-	114936	115072
chr16	-	128149	128333
chr16	-	180662	180802
chr16	-	189062	189238
chr16	-	198601	198664
chr16	-	210649	210747
chr16	-	217242	217336
chr16	-	217242	218402
chr16	-	218333	218402
chr16	+	236957	237069
chr16	+	238244	238397
chr16	+	243833	243929
chr16	+	249483	249599
chr16	+	254016	254171
chr16	-	259503	259585
chr16	-	260523	260661
chr16	-	260744	260831
chr16	-	260984	261099
chr16	-	261202	261315
chr16	-	261202	262931
chr16	-	261399	261460
chr16	-	261540	261569
chr16	-	262863	262931
chr16	-	263476	263557
chr16	-	263761	263837
chr16	-	264044	264102
chr16	-	264215	264266
chr16	-	264215	265083
chr16	-	264958	265083
chr16	-	264977	265083
chr16	-	265284	265334
chr16	-	265403	265499
chr16	+	271747	271926
chr16	-	281191	281298
chr16	-	336149	337107
chr16	-	358329	358415
chr16	-	358502	358627
chr16	-	358502	359221
chr16	-	358502	358636
chr16	-	358502	359212
chr16	-	359060	359221
chr16	-	359069	359221
chr16	-	362612	362728
chr16	-	367672	367849
chr16	-	367672	367806
chr16	+	387880	387903
chr16	+	388209	388386
chr16	+	388209	388395
chr16	+	388209	389124
chr16	+	388991	389124
chr16	+	388991	389012
chr16	+	389067	389124
chr16	+	389296	389481
chr16	+	389380	389481
chr16	+	389628	389740
chr16	+	390220	390295
chr16	+	391948	392044
chr16	+	395514	395666
chr16	+	396347	396398
chr16	+	396347	396362
chr16	+	396347	396834
chr16	+	396686	396778
chr16	+	396686	397201
chr16	+	396686	396834
chr16	+	396686	396953
chr16	+	396891	396953
chr16	+	397296	397561
chr16	+	397426	397561
chr16	+	401362	401579
chr16	+	481135	481269
chr18	-	59459974	59460102
chr18	-	59475045	59475200
chr18	+	59708052	59708309
chr18	+	59726174	59726254
chr18	+	59771568	59771741
chr19	+	59064756	59064904
chr19	+	59064820	59064904
chr19	+	59107869	59108093
chr19	+	59109566	59109652
chr19	+	59194700	59194837
chr19	-	59237235	59237262
chr19	-	59237293	59237435
chr19	-	59237343	59237435
chr19	-	59294693	59294704
chr19	-	59294851	59294883
chr19	+	59300716	59300822
chr19	+	59301472	59301565
chr19	+	59301930	59302097
chr19	+	59301930	59302089
chr19	-	59303145	59303363
chr19	-	59303145	59303326
chr19	-	59303145	59303182
chr19	-	59303356	59303363
chr19	-	59303445	59303514
chr19	+	59303559	59303845
chr19	+	59303947	59304013
chr19	+	59303947	59304001
chr19	-	59305246	59305316
chr19	+	59313765	59313825
chr19	+	59317051	59317134
chr19	+	59317688	59317785
chr19	+	59318645	59318751
chr19	+	59318940	59319109
chr19	+	59319690	59319847
chr19	+	59321687	59321804
chr19	+	59321715	59321804
chr19	+	59323260	59323387
chr19	+	59323260	59323564
chr19	+	59323260	59323303
chr19	+	59323278	59323387
chr19	+	59323492	59323564
chr19	+	59324244	59324372
chr19	+	59324244	59324557
chr19	+	59324250	59324372
chr19	+	59324459	59324557
chr19	+	59348416	59348548
chr19	+	59348730	59348942
chr19	+	59349046	59349389
chr19	+	59349264	59349389
chr19	-	59359197	59359431
chr19	-	59359268	59359431
chr19	-	59359980	59360147
chr19	-	59360965	59361112
chr19	-	59363709	59363830
chr19	-	59363986	59364218
chr19	-	59382855	59382981
chr19	-	59384099	59384177
chr19	+	59401956	59402142
chr19	+	59401956	59402404
chr19	+	59402233	59402404
chr19	-	59413000	59413155
chr19	-	59414042	59414094
chr19	-	59414326	59414363
chr19	-	59414444	59414519
chr19	-	59414810	59414926
chr19	-	59415837	59415887
chr19	-	59416210	59416512
chr19	-	59416767	59417063
chr19	-	59417512	59417814
chr19	-	59417962	59418246
chr19	-	59418431	59418466
chr19	-	59418627	59418711
chr19	-	59434174	59434301
chr19	-	59434510	59434777
chr19	-	59435589	59435639
chr19	-	59435962	59436264
chr19	-	59436519	59436815
chr19	-	59437264	59437566
chr19	-	59437350	59437566
chr19	-	59437714	59437998
chr19	-	59438183	59438218
chr19	-	59438379	59438463
chr19	-	59450961	59451257
chr19	-	59451718	59452017
chr19	-	59472047	59472122
chr19	-	59515417	59515452
chr19	-	59563262	59563491
chr19	-	59563441	59563491
chr19	-	59567714	59567749
chr19	-	59567714	59567905
chr19	+	59619042	59619052
chr19	+	59619042	59619910
chr19	+	59619775	59619910
chr19	+	59624263	59624374
chr19	+	59638820	59638865
chr19	+	59655642	59655743
chr19	+	59656537	59656647
chr19	+	59657421	59657673
chr19	+	59657942	59658083
chr19	+	59658355	59658558
chr19	+	59658958	59659236
chr19	+	59659316	59659456
chr19	+	59659627	59659912
chr19	+	59660738	59660839
chr19	+	59660925	59660993
chr19	+	59661094	59661223
chr19	+	59661305	59661564
chr19	+	59661305	59661512
chr19	+	59706728	59706763
chr19	+	59712057	59712107
chr19	+	59776977	59777191
chr19	+	59777110	59777191
chr19	+	59777355	59777390
chr19	+	59778010	59778312
chr19	+	59778535	59778831
chr19	+	59780744	59781002
chr19	+	59790289	59790339
chr19	+	59797474	59797555
chr19	+	59798916	59799212
chr19	+	59799032	59799212
chr19	+	59799466	59799768
chr19	+	59836901	59836951
chr19	+	59837627	59837665
chr19	+	59838367	59838442
chr19	+	59839757	59839915
chr19	+	59839760	59839915
chr19	+	59865772	59865810
chr19	+	59866802	59866837
chr19	+	59870898	59871056
chr19	+	59870901	59871056
chr19	+	59983353	59983430
chr19	+	60008060	60008344
chr19	+	60012100	60012150
chr19	+	60016392	60016495
chr19	+	60016392	60016562
chr19	+	60016957	60017009
chr19	+	60021582	60021866
chr2	+	118289734	118289769
chr2	-	118418779	118418843
chr2	+	220016074	220016603
chr2	+	220016074	220016116
chr2	+	220016074	220016406
chr2	+	220016991	220017025
chr2	+	220016996	220017025
chr2	+	220072922	220072981
chr2	+	220072927	220072981
chr2	+	220105849	220105905
chr2	-	220126540	220126652
chr2	-	220127440	220127706
chr2	-	220130309	220130584
chr2	-	220131150	220131425
chr2	-	220143187	220143332
chr2	+	220202546	220202661
chr2	+	220203038	220203318
chr2	+	220203119	220203318
chr2	+	220205228	220205408
chr2	+	220207386	220207570
chr2	+	234263284	234263289
chr2	+	234267184	234267250
chr2	+	234291176	234291417
chr2	+	234342916	234343049
chr2	+	234352730	234352837
chr2	+	234352732	234352837
chr2	+	234362882	234363013
chr2	+	234363237	234363399
chr2	+	234366181	234366279
chr2	-	234423148	234423244
chr2	+	234543078	234543190
chr2	+	234543593	234543809
chr2	+	234553571	234553662
chr2	+	234555157	234555298
chr20	-	33331871	33332046
chr20	-	33335393	33335478
chr20	-	33341620	33341692
chr20	-	33365905	33365982
chr20	-	33365905	33365924
chr20	-	33365905	33365983
chr20	-	33397918	33397964
chr20	-	33398381	33398489
chr20	-	33417774	33417831
chr20	-	33425401	33425473
chr20	-	33433135	33433242
chr20	-	33433143	33433242
chr20	-	33433201	33433242
chr20	-	33435255	33435350
chr20	-	33435776	33435861
chr20	-	33443453	33443494
chr20	-	33460562	33460684
chr20	+	33526033	33526091
chr20	+	33551292	33551412
chr20	+	33593676	33593763
chr20	+	33593949	33594104
chr20	+	33593985	33594104
chr20	+	33594824	33594967
chr20	+	33600331	33600375
chr20	+	33605557	33605571
chr20	+	33607218	33607314
chr20	+	33608379	33608434
chr20	-	33613990	33614132
chr20	-	33613990	33614150
chr20	-	33618934	33618987
chr20	-	33630172	33630303
chr20	-	33630392	33630450
chr20	-	33630594	33630792
chr20	-	33633375	33633536
chr20	-	33633631	33633747
chr20	-	33634175	33634348
chr20	-	33634464	33634598
chr20	-	33635022	33635146
chr20	-	33635276	33635429
chr20	-	33636460	33636612
chr20	+	33669115	33669176
chr20	+	33669423	33669466
chr20	+	33669786	33669811
chr20	+	33669786	33670056
chr20	+	33669948	33670056
chr20	-	33683281	33683361
chr20	-	33683499	33683570
chr20	-	33683499	33683584
chr20	-	33684131	33684259
chr20	-	33706538	33706680
chr20	-	33710266	33710318
chr20	-	33710266	33710350
chr20	-	33726381	33726538
chr20	-	33743585	33743706
chr20	-	33743585	33743632
chr20	-	33759276	33759328
chr20	-	33765168	33765193
chr20	-	33768076	33768141
chr20	-	33780798	33780863
chr20	-	33780798	33780887
chr20	-	33785522	33785593
chr20	-	33790729	33790883
chr20	-	33791861	33791933
chr21	+	32747491	32747687
chr21	+	32751776	32751899
chr21	+	32789208	32789351
chr21	+	32795596	32795676
chr21	+	32795596	32795719
chr21	+	32795596	32795667
chr21	-	32871607	32871857
chr21	-	32878342	32878486
chr21	-	32896453	32896548
chr21	-	32897342	32897473
chr21	-	32901830	32901897
chr21	-	32929042	32929065
chr21	-	32936276	32936314
chr21	-	32937591	32937638
chr21	-	32939149	32939187
chr21	-	32970513	32970536
chr21	-	33036542	33036683
chr21	-	33037143	33037248
chr21	-	33045099	33045214
chr21	+	33078957	33079101
chr21	+	33078979	33079101
chr21	+	33082794	33082883
chr21	-	33101822	33101896
chr21	-	33104754	33104834
chr21	+	33536015	33536152
chr21	+	33536061	33536152
chr21	+	33537848	33537889
chr21	+	33539668	33539980
chr21	+	33546313	33546423
chr21	+	33554772	33554902
chr21	+	33562569	33562692
chr21	+	33570771	33570928
chr21	+	33588187	33588302
chr21	+	33637444	33637598
chr21	+	33637711	33637852
chr21	+	33705012	33705068
chr21	+	33705621	33705751
chr21	+	33709065	33709197
chr21	-	33731060	33731169
chr21	-	33733391	33733474
chr21	-	33741195	33741317
chr21	-	33742959	33745040
chr21	-	33742959	33743056
chr21	-	33742959	33743136
chr21	-	33749904	33749961
chr21	-	33750181	33750274
chr21	-	33754590	33754682
chr21	-	33759519	33759586
chr21	-	33761187	33761299
chr21	-	33762964	33763103
chr21	-	33763708	33763860
chr21	-	33823743	33823944
chr21	+	33843652	33849567
chr21	+	33843652	33845625
chr21	+	33845746	33849567
chr21	+	33846424	33849567
chr21	+	33849478	33849567
chr21	+	33851722	33851844
chr21	+	33865927	33865964
chr21	+	33866727	33866806
chr21	-	33875478	33875676
chr21	-	33876127	33876231
chr21	-	33876341	33876422
chr21	-	33877664	33877842
chr21	-	33878766	33878902
chr21	-	33878766	33878944
chr21	-	33881698	33881778
chr21	-	33882497	33883137
chr21	-	33884017	33884097
chr21	-	33885338	33885547
chr21	-	33885338	33885383
chr21	-	33885338	33885387
chr21	-	33885338	33885404
chr21	-	33889532	33889790
chr21	-	33889905	33890012
chr21	-	33889907	33890012
chr21	-	33891456	33891577
chr21	-	33893326	33893424
chr21	-	33893326	33893461
chr21	-	33896410	33896521
chr21	-	33897580	33897713
chr21	-	33907714	33907782
chr21	-	33910882	33910926
chr21	-	33916172	33916244
chr21	-	33918859	33918936
chr21	-	33925662	33925733
chr21	-	33925662	33925703
chr21	-	33935355	33935481
chr21	+	33983497	33983558
chr21	+	34010606	34010730
chr21	+	34012972	34013031
chr21	+	34015353	34015445
chr21	+	34016763	34016826
chr21	+	34029219	34029379
chr21	+	34029219	34030908
chr21	+	34034992	34035796
chr21	+	34044318	34044497
chr21	+	34044429	34044497
chr21	+	34045985	34046081
chr21	+	34049472	34049572
chr21	+	34050962	34051248
chr21	+	34056097	34056160
chr21	+	34060049	34060186
chr21	+	34061887	34062002
chr21	+	34066235	34066497
chr21	+	34068903	34069052
chr21	+	34069142	34069282
chr21	+	34075635	34075722
chr21	+	34076168	34076307
chr21	+	34088515	34088642
chr21	+	34091553	34091782
chr21	+	34093982	34094103
chr21	+	34096604	34096618
chr21	+	34096611	34096618
chr21	+	34105149	34105396
chr21	+	34108087	34108246
chr21	+	34112441	34112646
chr21	+	34113415	34113497
chr21	+	34117661	34117827
chr21	+	34120992	34121037
chr21	+	34123142	34123224
chr21	+	34123798	34123919
chr21	+	34128481	34128598
chr21	+	34130615	34130806
chr21	+	34131161	34131197
chr21	+	34150910	34151031
chr21	+	34152860	34152966
chr21	+	34159325	34159508
chr21	+	34161407	34161505
chr21	+	34169528	34169695
chr21	+	34176417	34176629
chr21	+	34177724	34177845
chr21	+	34179215	34179297
chr21	+	34179613	34179696
chr21	+	34180461	34180634
chr21	-	34198109	34198195
chr21	-	34198109	34198748
chr21	-	34200623	34200674
chr21	-	34200902	34200968
chr21	-	34203256	34203385
chr21	-	39473720	39473782
chr21	-	39475568	39475674
chr21	-	39504582	39504725
chr21	-	39504662	39504725
chr21	-	39511948	39512068
chr21	-	39541497	39541628
chr21	-	39549441	39549624
chr21	-	39549461	39549624
chr21	-	39639626	39641088
chr21	-	39639626	39639754
chr21	-	39641043	39641088
chr21	-	39641175	39641279
chr21	-	39641175	39641274
chr21	-	39642218	39642247
chr21	-	39721214	39722299
chr21	-	39721555	39721701
chr21	-	39721968	39722299
chr21	-	39729216	39729369
chr21	-	39729216	39729338
chr21	-	39729893	39729963
chr21	-	39732480	39732514
chr21	-	39733430	39733569
chr21	-	39737931	39737997
chr21	-	39738440	39738541
chr22	+	30147294	30147385
chr22	-	30172924	30172994
chr22	-	30176275	30176346
chr22	-	30188918	30189119
chr22	-	30189667	30189953
chr22	+	30223234	30223334
chr22	+	30254676	30254849
chr22	+	30256578	30256770
chr22	+	30257044	30257115
chr22	+	30306258	30306350
chr22	+	30329730	30329805
chr22	+	30330295	30330390
chr22	+	30330855	30330931
chr22	+	30330855	30332416
chr22	+	30332314	30332416
chr22	+	30342986	30343064
chr22	-	30346539	30346699
chr22	-	30346539	30346585
chr22	-	30347320	30347871
chr22	-	30347320	30347458
chr22	-	30347635	30347871
chr22	-	30349670	30349835
chr22	-	30351749	30352002
chr22	-	30353989	30354196
chr22	-	30354839	30354967
chr22	-	30358169	30358277
chr22	-	30409615	30411789
chr22	-	30427642	30427748
chr22	-	30464373	30464897
chr22	+	30547488	30547623
chr22	+	30548679	30548776
chr22	+	30587354	30587419
chr22	+	30602143	30602251
chr22	+	30627728	30627788
chr22	+	30631970	30632052
chr22	+	30671486	30671664
chr22	+	30676295	30676409
chr22	-	31088959	31089045
chr22	-	31119879	31119989
chr22	-	31121013	31121201
chr22	-	31122061	31122236
chr22	-	31134162	31134229
chr22	-	31187561	31187648
chr22	+	31204968	31205262
chr22	+	31205120	31205262
chr22	-	31253905	31253992
chr22	+	31575439	31575521
chr22	+	31583236	31583347
chr22	+	31584004	31584125
chr22	+	31584004	31584100
chr5	+	56196318	56196518
chr5	+	56196924	56197040
chr5	+	56197413	56197561
chr5	+	56203494	56203615
chr5	+	56204225	56204306
chr5	+	56204409	56204589
chr5	+	56206616	56206894
chr5	+	56210564	56210685
chr5	+	56212295	56212386
chr5	+	56212667	56212856
chr5	+	56213154	56214450
chr5	+	56215111	56215263
chr5	+	56216248	56216410
chr5	+	56217516	56217647
chr5	+	56218962	56219104
chr5	+	56218962	56219941
chr5	+	56219810	56219941
chr5	+	56242626	56242695
chr5	+	56242753	56243120
chr5	+	56242753	56243086
chr5	+	56242893	56243120
chr5	-	56268478	56268520
chr5	-	56269880	56269922
chr5	-	56282212	56282236
chr5	-	56290970	56291104
chr5	-	131338350	131338427
chr5	-	131338485	131338562
chr5	-	131561798	131561863
chr5	-	131561913	131561972
chr5	-	131590524	131590813
chr5	-	131590678	131590850
chr5	-	131590678	131590813
chr5	+	131626201	131626352
chr5	+	131630056	131630137
chr5	+	131634507	131634685
chr5	+	131634895	131635058
chr5	+	131634895	131635500
chr5	+	131635383	131635500
chr5	-	131640934	131641080
chr5	-	131644374	131644546
chr5	+	131688053	131688234
chr5	+	131741755	131741826
chr5	+	131754281	131754495
chr5	+	131754367	131754495
chr5	-	131849842	131849964
chr5	-	131851517	131851616
chr5	-	131851517	131851643
chr5	-	131852983	131853074
chr5	+	131954815	131954997
chr5	+	131955468	131955625
chr5	+	131963653	131963729
chr5	+	132020657	132020835
chr5	+	132021881	132021951
chr5	+	132038050	132038097
chr5	-	132065678	132065803
chr5	-	132070042	132070050
chr5	-	132125391	132125487
chr5	-	132125443	132125487
chr5	-	132137514	132137803
chr5	-	132141267	132141485
chr5	-	132186841	132187113
chr5	-	132187214	132187355
chr5	-	132187441	132188010
chr5	-	132187872	132188010
chr5	-	132188206	132188412
chr5	-	132188327	132188412
chr5	-	132189868	132190178
chr5	-	132191052	132191198
chr5	+	132230460	132230626
chr5	-	132261821	132261983
chr5	-	141960451	141960554
chr5	-	141960451	141960549
chr5	-	141973708	141973910
chr5	-	141973887	141973910
chr5	-	142039673	142039816
chr5	-	142040460	142040598
chr5	-	142057371	142057464
chr5	+	142275291	142275433
chr6	+	41418634	41418740
chr6	+	41713856	41714091
chr6	+	41721842	41722024
chr6	-	41766379	41766633
chr6	-	41781363	41781468
chr6	-	41808365	41808483
chr6	-	41808365	41808455
chr6	-	41813446	41813544
chr6	-	41815515	41815662
chr6	-	41816207	41816326
chr6	-	41818006	41818205
chr6	-	41818987	41819105
chr6	-	41820113	41820230
chr6	-	41820156	41820230
chr6	-	41853201	41853543
chr6	-	41853749	41853892
chr6	+	41857066	41857236
chr6	+	41859178	41859321
chr6	+	41859178	41859954
chr6	+	41859450	41859954
chr6	+	41859847	41859954
chr6	+	41860651	41860788
chr6	+	41861053	41861256
chr6	+	41861844	41862048
chr6	-	41879522	41879726
chr6	+	73890930	73890956
chr6	+	73896237	73896293
chr6	-	74041858	74042000
chr6	+	74180992	74181130
chr6	+	74181941	74182028
chr6	+	74182557	74182695
chr6	+	74239809	74240098
chr6	+	74246737	74246811
chr6	+	74247445	74247560
chr6	-	74284474	74284708
chr6	-	74284474	74284552
chr6	-	74284474	74284518
chr6	-	74284474	74285054
chr6	-	74284474	74284642
chr6	-	74284798	74285054
chr6	-	74284798	74284818
chr6	-	74284812	74285054
chr6	-	74285142	74285292
chr6	-	74285376	74285672
chr6	-	74285376	74285960
chr6	-	74285425	74285672
chr6	-	74285478	74285672
chr6	-	74285781	74285960
chr6	-	74285816	74285960
chr6	-	74285854	74285960
chr6	-	108477429	108477480
chr6	-	108501539	108501695
chr6	-	108650131	108650217
chr6	-	108650847	108650942
chr6	+	108747514	108747688
chr6	+	108751722	108751945
chr6	+	108772672	108772758
chr6	+	108774885	108774936
chr6	-	132313603	132313825
chr6	-	132313603	132313726
chr6	-	132313603	132313717
chr6	-	132313603	132313675
chr6	-	132678467	132678609
chr6	-	132683461	132683520
chr7	-	27130578	27130693
chr7	-	27133030	27133214
chr7	-	27171022	27171111
chr7	-	27179493	27179758
chr7	+	89630224	89630360
chr7	+	89679526	89679586
chr7	+	89679526	89679601
chr7	+	89683741	89683853
chr7	+	89683745	89683853
chr7	+	89699587	89699734
chr7	+	89732551	89732627
chr7	+	89739031	89739208
chr7	+	89741237	89741360
chr7	+	89743271	89743402
chr7	+	89744323	89744371
chr7	+	89744463	89744584
chr7	+	89754752	89754999
chr7	+	89771219	89771356
chr7	+	89774151	89774348
chr7	+	89776513	89776617
chr7	+	89809495	89809572
chr7	+	89821708	89821799
chr7	+	89822336	89822480
chr7	+	89839405	89839478
chr7	+	89879213	89879311
chr7	+	89879257	89879311
chr7	+	89933660	89933763
chr7	+	89937141	89937203
chr7	+	89954577	89954670
chr7	+	89956121	89956214
chr7	+	89959489	89959559
chr7	+	89961617	89961680
chr7	+	90075780	90075825
chr7	+	90133590	90133661
chr7	+	90183590	90183644
chr7	+	90193817	90194062
chr7	+	90214932	90215026
chr7	+	114085357	114085558
chr7	+	114441753	114441823
chr7	+	115661824	115661909
chr7	+	115725747	115725799
chr7	+	115743722	115743800
chr7	+	115746931	115747049
chr7	+	115750092	115750178
chr7	+	115750380	115750469
chr7	+	115758875	115759066
chr7	+	115764410	115764471
chr7	+	115764410	115764548
chr7	+	115767113	115767209
chr7	+	115767113	115767244
chr7	+	115767121	115767159
chr7	+	115781208	115781307
chr7	+	115834558	115834770
chr7	+	115834702	115834770
chr7	+	115847453	115847650
chr7	+	115853054	115853193
chr7	+	115854612	115854776
chr7	+	115860249	115860409
chr7	+	115897334	115897379
chr7	+	115925059	115925273
chr7	+	115925114	115925273
chr7	+	115926534	115926631
chr7	+	115927131	115927221
chr7	+	115927550	115927737
chr7	+	115927550	115927568
chr7	+	115927824	115927948
chr7	+	116123040	116123089
chr7	+	116152062	116152137
chr7	+	116288481	116288640
chr7	+	116307357	116307437
chr7	+	116381751	116381969
chr7	+	116382264	116382443
chr7	+	116383713	116384013
chr7	+	116385879	116385975
chr7	+	116525903	116526105
chr7	+	116527052	116527134
chr7	+	116561414	116561482
chr7	+	116611415	116611489
chr7	+	116617423	116617558
chr7	+	116618925	116619051
chr7	+	116625610	116625830
chr7	+	116626362	116626434
chr7	+	116649213	116649352
chr7	-	116812988	116813099
chr7	-	116849527	116849649
chr7	+	116906752	116906984
chr7	-	125874426	125874478
chr7	-	126129047	126129117
chr7	-	126511981	126512079
chr7	-	126518199	126518303
chr7	-	126532586	126532660
chr7	-	126538331	126538476
chr7	-	126800632	126802324
chr7	+	127016373	127016453
chr7	+	127016775	127016884
chr7	-	127017046	127017241
chr7	+	127017326	127017427
chr7	+	127017356	127017427
chr7	+	127018253	127018378
chr7	-	127019103	127019294
chr7	-	127019419	127019527
chr7	+	127021784	127021864
chr7	+	127022070	127022249
chr8	-	118901096	118901214
chr8	-	118903885	118904017
chr8	-	118911650	118911769
chr8	-	118913019	118913073
chr8	-	118916864	118916971
chr8	-	118918528	118918621
chr9	+	130738683	130738745
chr9	+	130739857	130739878
chr9	+	130739857	130740044
chr9	+	130742699	130742815
chr9	-	130811553	130811567
chr9	-	130815108	130815119
chr9	-	130817840	130817960
chr9	-	130817840	130817964
chr9	-	130823191	130823319
chr9	-	130824382	130824523
chr9	+	130841888	130841986
chr9	+	130853400	130853520
chr9	+	130865273	130865416
chr9	+	130865344	130865416
chr9	+	130865645	130865731
chr9	+	130887123	130887207
chr9	+	130887618	130887716
chr9	+	130888239	130888367
chr9	+	130888809	130888898
chr9	-	130906288	130906406
chr9	-	130910508	130910578
chr9	-	130910863	130911003
chr9	-	130911279	130911377
chr9	+	130922613	130922710
chr9	+	130922613	130922728
chr9	+	130925152	130925238
chr9	+	130930064	130930168
chr9	+	130931085	130931210
chr9	+	130933622	130933739
chr9	+	130936895	130936994
chr9	+	130938571	130938695
chr9	+	130939692	130939792
chrX	+	122821698	122821824
chrX	+	122847162	122848070
chrX	+	122852769	122852847
chrX	+	122852769	122852840
chrX	+	122923317	122923387
chrX	+	122923610	122923637
chrX	+	122982898	122982962
chrX	+	122987371	122987449
chrX	+	122988096	122988218
chrX	+	122992492	122992656
chrX	+	122999058	122999154
chrX	+	123004100	123004176
chrX	+	123006695	123006899
chrX	+	123008885	123009036
chrX	+	123010536	123010609
chrX	+	123011717	123011840
chrX	+	123012652	123012750
chrX	+	123012846	123012925
chrX	+	123022755	123022872
chrX	+	123023302	123023405
chrX	+	123024433	123024525
chrX	+	123024647	123024736
chrX	+	123027706	123027793
chrX	+	123027887	123027967
chrX	+	123030095	123030187
chrX	+	123052385	123052495
chrX	-	152782017	152782028
chrX	-	152782532	152782666
chrX	-	152786449	152786559
chrX	-	152791877	152791891
chrX	-	152798931	152799012
chrX	+	152802360	152802545
chrX	+	152802597	152802921
chrX	+	152804011	152804084
chrX	+	152804456	152804625
chrX	+	152805611	152805705
chrX	+	152823622	152823818
chrX	+	152824180	152825064
chrX	+	152824667	152825064
chrX	-	152828819	152829052
chrX	-	152828819	152829259
chrX	-	152829154	152829259
chrX	-	152829570	152829647
chrX	-	152837480	152837701
chrX	-	152837803	152837931
chrX	-	152838215	152838334
chrX	-	152839274	152839456
chrX	-	152839274	152839484
chrX	-	152839744	152839806
chrX	-	152839744	152839870
chrX	-	152849410	152849494
chrX	-	152850718	152850762
chrX	-	152854651	152854752
chrX	-	152855739	152855835
chrX	-	152860597	152860678
chrX	-	152862726	152862801
chrX	-	152862768	152862801
chrX	-	152880187	152880293
chrX	-	152931174	152931323
chrX	-	152931174	152931311
chrX	-	152931688	152932078
chrX	-	152931688	152931988
chrX	-	152932687	152932923
chrX	-	152932687	152932752
chrX	-	152932687	152932753
chrX	-	152932687	152932746
chrX	-	152932687	152932761
chrX	-	152932792	152932923
chrX	-	152932799	152932923
chrX	-	152934677	152934742
chrX	-	152934684	152934742
chrX	-	152935082	152935289
chrX	-	152935594	152935712
chrX	-	152935645	152935712
chrX	-	152936651	152936765
chrX	-	152936936	152937000
chrX	-	152937244	152937432
chrX	-	152937620	152937723
chrX	-	152937638	152937723
chrX	-	152937842	152937973
chrX	-	152958437	152958548
chrX	-	152966827	152966924
chrX	-	152975586	152975899
chrX	-	152977044	152977211
chrX	-	153010836	153010959
chrX	-	153171280	153171369
chrX	-	153230924	153231127
chrX	-	153231211	153231429
chrX	-	153231593	153231769
chrX	-	153231593	153233258
chrX	-	153232471	153232603
chrX	-	153232471	153233258
chrX	-	153233143	153233258
chrX	-	153233446	153233583
chrX	-	153233743	153234009
chrX	-	153233743	153233767
chrX	-	153233904	153234009
chrX	-	153234115	153234237
chrX	-	153234334	153234486
chrX	-	153234563	153234766
chrX	-	153234563	153234783
chrX	-	153234858	153235019
chrX	-	153235116	153235289
chrX	-	153235477	153235605
chrX	-	153235713	153235853
chrX	-	153235943	153236045
chrX	-	153236178	153236273
chrX	-	153236387	153236634
chrX	-	153238813	153238836
chrX	-	153238996	153239185
chrX	-	153238996	153239007
chrX	-	153239761	153239917
chrX	-	153240007	153240130
chrX	-	153240546	153240716
chrX	-	153240663	153240716
chrX	-	153240808	153240968
chrX	-	153241046	153241208
chrX	-	153241294	153241467
chrX	-	153248124	153248201
chrX	-	153248294	153248412
chrX	-	153248959	153249106
chrX	-	153249203	153249300
chrX	-	153249404	153249652
chrX	-	153249404	153249415
chrX	+	153261244	153261348
chrX	+	153281999	153282161
chrX	-	153290948	153291205
chrX	-	153290948	153291343
chrX	-	153292155	153292401
chrX	+	153293617	153293745
chrX	+	153295632	153295721
chrX	+	153301076	153301156
chrX	+	153301076	153301279
chrX	+	153301238	153301279
chrX	+	153302191	153302226
chrX	+	153302245	153302268
chrX	+	153302436	153302669
chrX	+	153313806	153313999
chrX	+	153313806	153313916
chrX	+	153314471	153314511
chrX	+	153315175	153315260
chrX	+	153315200	153315260
chrX	+	153341691	153342311
chrX	-	153367761	153367866
chrX	-	153371475	153371560
chrX	-	153371840	153371891
chrX	-	153389336	153389386
chrX	-	153389336	153389407
chrX	-	153389999	153390122
chrX	-	153389999	153390336
chrX	-	153389999	153390177
chrX	-	153393832	153393929
chrX	-	153393832	153393949
chrX	-	153394341	153394454
chrX	+	153423691	153423861
chrX	-	153427445	153427572
chrX	-	153427445	153427568
chrX	+	153433397	153433598
chrX	+	153433420	153433598
chrX	+	153441816	153441968
chrX	+	153444219	153444362
chrX	-	153561603	153561719
chrX	-	153593698	153594170
chrX	+	153648466	153648530
chrX	+	153649771	153649901
chrX	+	153649771	153649781
chrX	+	153650636	153650779
chrX	+	153656255	153656313
chrX	-	153665497	153665577
chrX	-	153666520	153666626
chrX	-	153666591	153666626
chrX	-	153667673	153667869
chrX	-	153667673	153667809
chrX	-	153671423	153671491
chrX	-	153672452	153672537
chrX	-	153673238	153673316
chrX	-	153673611	153673754
chrX	-	153673662	153673754
chrX	-	153681214	153681362
chrX	-	153686166	153686296
chrX	-	153903879	153903965
chrX	+	153908080	153908149
chrX	+	153927978	153928053
chrX	+	153928838	153928860
chrX	-	153946955	153947006
chrX	-	153947088	153947258
chrX	-	153947375	153947526
chrX	+	153953796	153953812
chrX	+	153954843	153954900
chrX	+	153954846	153954900
chrX	+	153958639	153958758
chrX	+	153960085	153960172
chrX	+	153970732	153970820
chrX	+	153972253	153972308
chrX	+	153980784	153980858
chrX	+	153997526	153997657
chrX	+	153998180	153998223
chrX	+	154001468	154001637
