# Supplementary material for: Identify Alternative Splicing Events Based on Position-Specific Evolutionary Conservation
Source: PLoS One. 2008 Jul 30;3(7):e2806. doi: 10.1371/journal.pone.0002806 (PMC2467489; doi:10.1371/journal.pone.0002806)
Supplement: Table S2 — Training constitutive exons assembled from ENCODE annotations. (0.02 MB ZIP) [file pone.0002806.s003.zip]

Archive with 1 entries (1 files):
- Table_S2.txt
