# Supplementary material for: Identify Alternative Splicing Events Based on Position-Specific Evolutionary Conservation
Source: PLoS One. 2008 Jul 30;3(7):e2806. doi: 10.1371/journal.pone.0002806 (PMC2467489; doi:10.1371/journal.pone.0002806)
Supplement: Table S2 — Training constitutive exons assembled from ENCODE annotations. (0.02 MB ZIP) [file pone.0002806.s003.zip › Table_S2.txt]

Chromosome	Strand	Begin	Stop
chr1	-	149424898	149425050
chr1	+	149463345	149463379
chr1	+	149463348	149463379
chr1	+	149466420	149466500
chr1	+	149470771	149470901
chr1	+	149471348	149471465
chr1	+	149471651	149471803
chr1	+	149473297	149473596
chr1	+	149475658	149475863
chr1	+	149477282	149477365
chr1	+	149478230	149478278
chr1	+	149479055	149479139
chr1	+	149481538	149481667
chr1	+	149486020	149486065
chr1	+	149501261	149501401
chr1	+	149502874	149503128
chr1	+	149503014	149503128
chr1	+	149503932	149504018
chr1	+	149503932	149504334
chr1	+	149503932	149503970
chr1	+	149505104	149505212
chr1	+	149505104	149505221
chr1	+	149505104	149505539
chr1	+	149505408	149505539
chr1	+	149505620	149505687
chr1	+	149505668	149505687
chr1	+	149525375	149527506
chr1	+	149527628	149527806
chr1	+	149528195	149528371
chr1	+	149528478	149528640
chr1	+	149528778	149529107
chr1	+	149529222	149529334
chr1	+	149529471	149529673
chr1	+	149529532	149529673
chr1	-	149533118	149533238
chr1	-	149533149	149533238
chr1	-	149533509	149533641
chr1	-	149537908	149538173
chr1	-	149540944	149541067
chr1	-	149541294	149541398
chr1	-	149542641	149542750
chr1	-	149545236	149545463
chr1	-	149546674	149546901
chr1	-	149582174	149582278
chr1	-	149582442	149582542
chr1	-	149582781	149582982
chr1	-	149583297	149583378
chr1	-	149583517	149583636
chr1	-	149583828	149583947
chr1	-	149584206	149584288
chr1	-	149585028	149585061
chr1	-	149585028	149585057
chr1	-	149585305	149585433
chr1	-	149585315	149585433
chr1	-	149585522	149585706
chr1	-	149585582	149585706
chr1	-	149585585	149585706
chr1	-	149585589	149585706
chr1	-	149604026	149604144
chr1	-	149604289	149604381
chr1	-	149604289	149604784
chr1	-	149604289	149604338
chr1	-	149604663	149604784
chr1	-	149604706	149604784
chr1	-	149604868	149604946
chr1	-	149604868	149605553
chr1	-	149605375	149605553
chr1	-	149607299	149607419
chr1	-	149608104	149608654
chr1	-	149608104	149608869
chr1	-	149608813	149608869
chr1	-	149608813	149609078
chr1	+	149639081	149639287
chr1	+	149639081	149639285
chr1	+	149639542	149639688
chr1	+	149639542	149640455
chr1	+	149639864	149639945
chr1	+	149640339	149640455
chr1	+	149640339	149640730
chr1	+	149640642	149640730
chr1	-	149645707	149645731
chr1	-	149645707	149646123
chr1	-	149646011	149646123
chr1	-	149646335	149646391
chr1	-	149647200	149647340
chr1	-	149647509	149647681
chr1	-	149647794	149647928
chr1	-	149650725	149650871
chr1	-	149650725	149650898
chr1	-	149651396	149651496
chr1	-	149662497	149662651
chr1	-	149663049	149663386
chr1	-	149666923	149667141
chr1	-	149667223	149667513
chr1	-	149681181	149681305
chr1	+	149757606	149758492
chr1	+	149759266	149759366
chr1	+	149759514	149759583
chr1	+	149759696	149759791
chr1	+	149762534	149762661
chr1	+	149763326	149763458
chr1	+	149763774	149763986
chr1	+	149764742	149764890
chr1	+	149766075	149766207
chr1	+	149768450	149768659
chr1	+	149769009	149769215
chr1	+	149769589	149769846
chr1	+	149771502	149771672
chr1	+	149773075	149773236
chr1	+	149774142	149774231
chr1	+	149774700	149774783
chr1	+	149774880	149774998
chr1	+	149775337	149775445
chr1	+	149775830	149775993
chr1	+	149801685	149801786
chr1	+	149803004	149803090
chr1	+	149805263	149805328
chr1	+	149808757	149808870
chr1	+	149813370	149813498
chr1	+	149813370	149813438
chr1	+	149877988	149878219
chr1	+	149897335	149897527
chr1	+	149899898	149899962
chr1	+	149901266	149901370
chr1	+	149905033	149905111
chr1	+	149907572	149907735
chr11	-	1725473	1725925
chr11	-	1731609	1731707
chr11	-	1731800	1731944
chr11	-	1731800	1731937
chr11	-	1731800	1732061
chr11	-	1732708	1732834
chr11	-	1732712	1732834
chr11	-	1735130	1735362
chr11	-	1736775	1736893
chr11	-	1737322	1737445
chr11	-	1739115	1739274
chr11	+	1806348	1806519
chr11	+	1812900	1813005
chr11	+	1812903	1813005
chr11	+	1813102	1813265
chr11	+	1813692	1814667
chr11	+	1813692	1814090
chr11	+	1813692	1814398
chr11	+	1813692	1813790
chr11	+	1813932	1814090
chr11	+	1814231	1814398
chr11	+	1814562	1814667
chr11	+	1814763	1814896
chr11	+	1817481	1817510
chr11	+	1817655	1817661
chr11	+	1818209	1818250
chr11	+	1818334	1818462
chr11	+	1818625	1818714
chr11	+	1818837	1819013
chr11	+	1859238	1859402
chr11	+	1861225	1861366
chr11	+	1861738	1861830
chr11	+	1862086	1862129
chr11	+	1862306	1862387
chr11	+	1864538	1864672
chr11	+	1865043	1865120
chr11	+	1865280	1865382
chr11	+	1900663	1900697
chr11	+	1900854	1900867
chr11	+	1907616	1907634
chr11	+	1910275	1910320
chr11	+	1911527	1911643
chr11	+	1911737	1911814
chr11	+	1912138	1912251
chr11	+	1912352	1912461
chr11	+	1912635	1912725
chr11	+	1928705	1928827
chr11	+	1928705	1928771
chr11	-	2111323	2111471
chr11	-	2111323	2111480
chr11	-	2113173	2113335
chr11	-	2125372	2125613
chr11	-	2126932	2127151
chr11	-	2138591	2138794
chr11	-	2143038	2143171
chr11	-	2143474	2143569
chr11	-	2143808	2143864
chr11	-	2144286	2144355
chr11	-	2145241	2145291
chr11	-	2145241	2145322
chr11	-	2145241	2145739
chr11	-	2145672	2145739
chr11	-	2145897	2145985
chr11	-	2146297	2146471
chr11	-	2147456	2147677
chr11	-	2147456	2147501
chr11	-	2277234	2277513
chr11	+	2280650	2280764
chr11	+	2281913	2282010
chr11	+	2291460	2291514
chr11	+	2291460	2291561
chr11	+	2292291	2294473
chr11	+	2292291	2292377
chr11	+	2294035	2294118
chr11	+	2294035	2294473
chr11	+	2294382	2294473
chr11	+	2294438	2294473
chr11	+	4965874	4966116
chr11	+	4966076	4966116
chr11	+	4967454	4967674
chr11	+	4968404	4968552
chr11	+	4969177	4969302
chr11	+	4969770	4969931
chr11	-	5204383	5204605
chr11	-	5204736	5204845
chr11	-	5205318	5205385
chr11	-	5212148	5212336
chr11	-	5227174	5227396
chr11	-	5232098	5232320
chr11	-	5568631	5568829
chr11	-	5573038	5573156
chr11	-	5656010	5656240
chr11	-	5656010	5657961
chr11	-	5656104	5656240
chr11	-	5656880	5656975
chr11	-	5657567	5658044
chr11	-	5658020	5658044
chr11	+	5667579	5667705
chr11	+	5673973	5674461
chr11	+	5675054	5676351
chr11	+	5676121	5676351
chr11	+	5676121	5676223
chr11	+	5676286	5676351
chr11	+	5684400	5684422
chr11	+	5685979	5686079
chr11	+	5686383	5686409
chr11	+	5711985	5712041
chr11	+	5711988	5712041
chr11	+	64086052	64086206
chr11	+	64086315	64086483
chr11	+	64089270	64089385
chr11	+	64115319	64116006
chr11	+	64115707	64116006
chr11	+	64116827	64116930
chr11	+	64122564	64122687
chr11	+	64122856	64122971
chr11	+	64122856	64122871
chr11	-	64144342	64144420
chr11	-	64146801	64147126
chr11	-	64154450	64154621
chr11	-	64159319	64159500
chr11	-	64172267	64172386
chr11	-	64172782	64172955
chr11	-	64174496	64174686
chr11	-	64175303	64175684
chr11	-	64176083	64176202
chr11	-	64184380	64184583
chr11	-	64184801	64185187
chr11	-	64191298	64191736
chr11	-	64192491	64192652
chr11	-	64201041	64201085
chr11	-	64201062	64201085
chr11	-	64209694	64209995
chr11	-	64216895	64216924
chr11	-	64221823	64221840
chr11	-	64237018	64237991
chr11	-	64251344	64251408
chr11	-	64251344	64251411
chr11	-	64252911	64253090
chr11	-	64253810	64253846
chr11	-	64254101	64254242
chr11	-	64259160	64259275
chr11	-	64259590	64259712
chr11	-	64259590	64260028
chr11	-	64259951	64260028
chr11	-	64260801	64261082
chr11	-	64263408	64263524
chr11	-	64263684	64263857
chr11	-	64264061	64264211
chr11	-	64264996	64265127
chr11	-	64265487	64265549
chr11	-	64265487	64265581
chr11	-	64266842	64266985
chr11	-	64270969	64271035
chr11	-	64271272	64271406
chr11	-	64274424	64274631
chr11	-	64275373	64275514
chr11	-	64275645	64275703
chr11	-	64275972	64276119
chr11	-	64276451	64276552
chr11	-	64277121	64277235
chr11	-	64277567	64277730
chr11	-	64277927	64278073
chr11	-	64278301	64278393
chr11	-	64278741	64278884
chr11	-	64279321	64279403
chr11	-	64279495	64279606
chr11	-	64281827	64281958
chr11	-	64282294	64282314
chr11	-	64282294	64282397
chr11	-	64290948	64291127
chr11	-	64291240	64291299
chr11	-	64291240	64291323
chr11	-	64291615	64291892
chr11	-	64291619	64291892
chr11	-	64292154	64292334
chr11	-	64293070	64293177
chr11	-	64293271	64293386
chr11	-	64293474	64293657
chr11	-	64294012	64294101
chr11	-	64294304	64294456
chr11	-	64300546	64300674
chr11	-	64321152	64321216
chr11	-	64321152	64321240
chr11	-	64321323	64321428
chr11	-	64321323	64321582
chr11	-	64321549	64321582
chr11	-	64321674	64321712
chr11	-	64322842	64322885
chr11	-	64323469	64323527
chr11	-	64323653	64323731
chr11	-	64324157	64324264
chr11	-	64324359	64324440
chr11	-	64324812	64324874
chr11	-	64325159	64325231
chr11	-	64325758	64325805
chr11	-	64326114	64326169
chr11	-	64326467	64326531
chr11	-	64326611	64326701
chr11	-	64326933	64326990
chr11	-	64329683	64329818
chr11	-	64330280	64330416
chr11	-	64331059	64331146
chr11	-	64331227	64331267
chr11	-	64331600	64331728
chr11	-	64331939	64332147
chr11	-	64332044	64332147
chr11	-	64333713	64334180
chr11	-	64334862	64334953
chr11	-	64350518	64350603
chr11	-	64350719	64350842
chr11	-	64351098	64351215
chr11	-	64351326	64351446
chr11	-	64351575	64351659
chr11	-	64351734	64351831
chr11	-	64353519	64354118
chr11	-	64354242	64354304
chr11	-	64355553	64355769
chr11	-	64356476	64356557
chr11	-	64356652	64356791
chr11	-	64356874	64357007
chr11	-	64357239	64357384
chr11	-	64357279	64357384
chr11	-	64357648	64357707
chr11	-	64357786	64357884
chr11	-	64357973	64358025
chr11	-	64358314	64358402
chr11	-	64358477	64358625
chr11	-	64358897	64359011
chr11	-	64359095	64359201
chr11	-	64359395	64359467
chr11	-	64359548	64359669
chr11	-	64359810	64359899
chr11	-	64360165	64360344
chr11	-	64360475	64360578
chr11	-	64360787	64360867
chr11	-	64360970	64361067
chr11	-	64362131	64362210
chr11	-	64362702	64362950
chr11	-	64363081	64363281
chr11	-	64363526	64363619
chr11	-	64364168	64364316
chr11	-	64364601	64364696
chr11	-	64365698	64365781
chr11	-	64365861	64365952
chr11	-	64377636	64378905
chr11	-	64378399	64378905
chr11	-	64378712	64378905
chr11	-	64379370	64379534
chr11	-	64379370	64379845
chr11	-	64383972	64384384
chr11	-	64383972	64384055
chr11	-	64402109	64402535
chr11	-	64402109	64402532
chr11	-	64419338	64419490
chr11	-	64420510	64420664
chr11	-	64420796	64420917
chr11	-	64421460	64421542
chr11	-	64421719	64421791
chr11	-	64421887	64422022
chr11	-	64422134	64422218
chr11	-	64422309	64422410
chr11	-	64422684	64422890
chr11	-	64424542	64424677
chr11	-	64424932	64425140
chr11	-	64426010	64426224
chr11	-	64426308	64426434
chr11	-	64426558	64426728
chr11	-	64426564	64426728
chr11	-	64427336	64427412
chr11	-	64427638	64427708
chr11	-	64429611	64429703
chr11	-	64429790	64429896
chr11	-	64430161	64430241
chr11	-	64430382	64430581
chr11	-	64430713	64430863
chr11	-	64431303	64431463
chr11	-	64431303	64431487
chr11	-	64431573	64431712
chr11	-	64431796	64431938
chr11	-	64433039	64433198
chr11	-	64433319	64433415
chr11	-	64433729	64433972
chr11	-	64434088	64434243
chr11	-	64434664	64434756
chr11	-	64434855	64435002
chr11	-	64435086	64435323
chr11	-	64435890	64436030
chr11	-	64436133	64436297
chr11	-	64436375	64436471
chr11	-	64437086	64437184
chr11	-	64437314	64437449
chr11	-	64437869	64437971
chr11	-	64438129	64438275
chr11	-	64438129	64438281
chr11	-	116133072	116133153
chr11	-	116133692	116133876
chr11	-	116133692	116133866
chr11	-	116138479	116139192
chr11	-	116138881	116139192
chr11	-	116141288	116141372
chr11	-	116146055	116146148
chr11	-	116155698	116155763
chr11	-	116158845	116158955
chr11	-	116159456	116159545
chr11	-	116160304	116160374
chr11	-	116160304	116160424
chr11	-	116160781	116160847
chr11	-	116160785	116160847
chr11	-	116161440	116161562
chr11	-	116161722	116161808
chr11	-	116162437	116162507
chr11	-	116162895	116162985
chr11	-	116167512	116167623
chr11	-	116167738	116167794
chr11	-	116198585	116198711
chr11	+	116206419	116206563
chr11	+	116206496	116206563
chr11	+	116206699	116206822
chr11	-	116213271	116213333
chr11	-	116222309	116222479
chr11	-	116222309	116222383
chr11	-	116223402	116223534
chr11	-	116225046	116225209
chr11	-	116233736	116234625
chr11	-	116233736	116234445
chr11	-	116235191	116235530
chr11	-	116237767	116237852
chr11	-	116238128	116238253
chr11	-	116239594	116239744
chr11	-	116246257	116246327
chr11	-	116249407	116249562
chr11	-	116249829	116249982
chr11	-	116251084	116251193
chr11	-	116251300	116251377
chr11	-	116252179	116252289
chr11	-	116252850	116252968
chr11	-	116272179	116272302
chr11	-	116273119	116273243
chr11	-	116303145	116303306
chr11	-	116329970	116330033
chr12	-	38708370	38708578
chr12	-	38728120	38728279
chr12	+	38905624	38905709
chr12	+	38912343	38912452
chr12	+	38915695	38915783
chr12	+	38918038	38918172
chr12	+	38923619	38923750
chr12	+	38929895	38930014
chr12	+	38932979	38933085
chr12	+	38933034	38933085
chr12	+	38939549	38939673
chr12	+	38943858	38943970
chr12	+	38954652	38954796
chr12	+	38954923	38955062
chr12	+	38957957	38958085
chr12	+	38958160	38958330
chr12	+	38963944	38964202
chr12	+	38967420	38967608
chr12	+	38973614	38973732
chr12	+	38974914	38974983
chr12	+	38975496	38975713
chr12	+	38978312	38978562
chr12	+	38979178	38979326
chr12	+	38982858	38982951
chr12	+	38984017	38984203
chr12	+	38985854	38986035
chr12	+	38988536	38988765
chr12	+	38989175	38989302
chr12	+	38990500	38990718
chr12	+	38994041	38994242
chr12	+	38995281	38995369
chr12	+	39000057	39000244
chr12	+	39001103	39001257
chr12	+	39002104	39002250
chr12	+	39002388	39002579
chr12	+	39003229	39003375
chr12	+	39008429	39008529
chr12	+	39015036	39015226
chr12	+	39020363	39020523
chr12	+	39026822	39026992
chr12	+	39028478	39028578
chr12	+	39031608	39031802
chr12	+	39034368	39034561
chr12	+	39036184	39036256
chr12	+	39039329	39039513
chr12	+	39043471	39043623
chr12	+	39044911	39045119
chr12	+	39047075	39047146
chr12	+	39077948	39077980
chr12	+	39091676	39091696
chr12	+	39092102	39092251
chr12	+	39098199	39098249
chr12	+	39099243	39099302
chr12	+	39100276	39100504
chr12	+	39101275	39101392
chr12	+	39101282	39101392
chr12	+	39101909	39101969
chr12	+	39102173	39102270
chr12	+	39106476	39106686
chr12	+	39107443	39107565
chr12	+	39108039	39108162
chr12	+	39109611	39109746
chr12	+	39111695	39111787
chr12	+	39112447	39112531
chr12	+	39112696	39112833
chr12	+	39113833	39113982
chr12	+	39116166	39116260
chr12	+	39116686	39116812
chr12	+	39118197	39118443
chr12	+	39120643	39120695
chr12	+	39120793	39120893
chr12	+	39121130	39121281
chr12	+	39121941	39122079
chr12	+	39123145	39123249
chr12	+	39123335	39123529
chr12	+	39124146	39124385
chr12	+	39124458	39124614
chr13	-	29682453	29682579
chr13	-	29699549	29699683
chr13	-	29702605	29702731
chr13	-	29703451	29703609
chr13	-	29712597	29712702
chr13	-	29713096	29713223
chr13	-	29727584	29727752
chr13	-	29752200	29752360
chr13	-	29755753	29755928
chr13	+	112381492	112381953
chr13	+	112487450	112487572
chr13	+	112507272	112507361
chr13	+	112508528	112508608
chr13	+	112512934	112513041
chr13	+	112518398	112518526
chr13	+	112521619	112521722
chr13	+	112522215	112522265
chr13	+	112525660	112525724
chr13	+	112526659	112526740
chr13	+	112527745	112527895
chr13	+	112529009	112529206
chr13	+	112533690	112533863
chr13	+	112535175	112535338
chr13	+	112536904	112536975
chr13	+	112538493	112538566
chr13	+	112544591	112544694
chr13	+	112553352	112553533
chr13	+	112556594	112556845
chr13	+	112558226	112558400
chr13	+	112560133	112560235
chr13	+	112560133	112561767
chr13	+	112560460	112560605
chr13	+	112561708	112561767
chr13	+	112562602	112562729
chr13	+	112564755	112564890
chr13	+	112574050	112574115
chr13	+	112575888	112575991
chr13	+	112578091	112578256
chr13	+	112717078	112717161
chr13	+	112726959	112727073
chr13	+	112747586	112747676
chr13	+	112762908	112763027
chr13	+	112766619	112766735
chr13	+	112767251	112767400
chr13	+	112768361	112768485
chr13	+	112772374	112772488
chr13	+	112776759	112776878
chr13	+	112777313	112777504
chr13	+	112778281	112778472
chr13	+	112779367	112779526
chr13	+	112780678	112780751
chr13	+	112780981	112781054
chr13	+	112783528	112783594
chr13	+	112784742	112784857
chr13	+	112786313	112786382
chr13	+	112787207	112787299
chr13	+	112787401	112787493
chr13	+	112788439	112788564
chr13	+	112789550	112789771
chr13	+	112789550	112789712
chr13	+	112796829	112796950
chr13	+	112796919	112796950
chr13	+	112798686	112798798
chr13	+	112798865	112798968
chr13	+	112813005	112813165
chr13	+	112813019	112813165
chr13	+	112816067	112816091
chr13	+	112816090	112816275
chr13	+	112816162	112816275
chr13	+	112819081	112819190
chr13	+	112819788	112819911
chr13	+	112831767	112831927
chr14	-	98936189	98936349
chr14	-	98949041	98949155
chr15	-	41535382	41536708
chr15	-	41549348	41549556
chr15	-	41554163	41554257
chr15	-	41555055	41555184
chr15	-	41557083	41557249
chr15	-	41558887	41559016
chr15	-	41559349	41559507
chr15	-	41560385	41560512
chr15	-	41571159	41571243
chr15	-	41571492	41571585
chr15	-	41571774	41571958
chr15	+	41591680	41591781
chr15	+	41600131	41600213
chr15	+	41600462	41600602
chr15	+	41600814	41608998
chr15	+	41609140	41609360
chr15	-	41638285	41638422
chr15	-	41638349	41638422
chr15	-	41647953	41648043
chr15	-	41650902	41651066
chr15	-	41650902	41650999
chr15	-	41652259	41652366
chr15	-	41652354	41652366
chr15	-	41652524	41652638
chr15	-	41652524	41652650
chr15	-	41652847	41652974
chr15	-	41652871	41652974
chr15	-	41653299	41653522
chr15	-	41653712	41653853
chr15	-	41653712	41653850
chr15	-	41655861	41656043
chr15	-	41656317	41656438
chr15	-	41656598	41656729
chr15	-	41656943	41657025
chr15	-	41657112	41657221
chr15	-	41657366	41657441
chr15	-	41657560	41657646
chr15	-	41658509	41658610
chr15	-	41660492	41660613
chr15	-	41660717	41660878
chr15	-	41660717	41660919
chr15	-	41661343	41661444
chr15	-	41661585	41661739
chr15	-	41662054	41662139
chr15	-	41662352	41662442
chr15	-	41662894	41663089
chr15	-	41663848	41664022
chr15	-	41663848	41664111
chr15	-	41663848	41664079
chr15	-	41743908	41744033
chr15	+	41773367	41773689
chr15	+	41773430	41773689
chr15	+	41774017	41774492
chr15	+	41774201	41774492
chr15	+	41774294	41774492
chr15	+	41774696	41774791
chr15	+	41775178	41775399
chr15	+	41775529	41775614
chr15	+	41775730	41775853
chr15	+	41777504	41777638
chr15	+	41778131	41778256
chr15	+	41826182	41826196
chr15	+	41836139	41836256
chr15	+	41844940	41845056
chr15	+	41845377	41845502
chr15	+	41846218	41846400
chr15	+	41847979	41848087
chr15	+	41849008	41849136
chr15	+	41849740	41849819
chr15	+	41850013	41850070
chr15	-	41852794	41852838
chr15	-	41853672	41853843
chr15	-	41853966	41854008
chr15	-	41854086	41854263
chr15	-	41854796	41854871
chr15	-	41855015	41855100
chr15	-	41855212	41855413
chr15	-	41855529	41855641
chr15	-	41855999	41856034
chr15	+	41878848	41880274
chr15	+	41879985	41880274
chr15	+	41881008	41881059
chr15	-	41884866	41884955
chr15	-	41889245	41889404
chr15	-	41892477	41892637
chr15	-	41892739	41892847
chr15	-	41893991	41894178
chr15	-	41894435	41894564
chr15	-	41896719	41896938
chr15	+	41907455	41907856
chr15	+	41907565	41907856
chr15	+	41914551	41914640
chr15	+	41915651	41915706
chr15	+	41919095	41919218
chr15	+	41921905	41922006
chr15	+	41922118	41922161
chr15	+	41923391	41923544
chr15	+	41930577	41930735
chr15	+	41936436	41936653
chr15	+	41938161	41938313
chr15	+	41940823	41940876
chr15	-	41953609	41953952
chr15	-	41963193	41963299
chr15	-	41964217	41964285
chr15	-	41965158	41965245
chr15	-	41965171	41965245
chr15	-	41967665	41967756
chr15	-	41968299	41968362
chr15	-	41968314	41968362
chr15	-	41981665	41981752
chr15	-	41985318	41985441
chr15	-	41989372	41989469
chr15	-	41998949	41999027
chr15	-	41998949	41998993
chr15	-	41999257	41999299
chr15	-	41999268	41999299
chr16	-	4652	4720
chr16	-	5481	5633
chr16	-	6290	6448
chr16	-	6537	6738
chr16	-	6541	6738
chr16	-	6916	7051
chr16	-	6916	7427
chr16	-	7291	7427
chr16	-	7604	7750
chr16	-	7957	8068
chr16	-	7957	8055
chr16	-	7957	8058
chr16	-	41558	41645
chr16	+	45766	45882
chr16	+	45777	45882
chr16	+	45777	46613
chr16	+	46539	46613
chr16	-	48972	49125
chr16	-	48972	49492
chr16	-	48972	49091
chr16	-	49247	49347
chr16	-	49297	49347
chr16	-	49417	49492
chr16	-	49730	49824
chr16	-	49730	50277
chr16	-	49730	50096
chr16	-	50214	50277
chr16	-	50437	50537
chr16	-	50437	51279
chr16	-	51118	51279
chr16	-	51383	51457
chr16	-	51583	51694
chr16	-	51796	52050
chr16	-	52536	52693
chr16	-	52773	52895
chr16	-	52971	53180
chr16	-	53585	53798
chr16	-	53585	53920
chr16	-	53585	55037
chr16	-	54697	54827
chr16	-	54897	55037
chr16	-	54930	55037
chr16	+	69424	69699
chr16	+	73051	73255
chr16	-	75820	76869
chr16	-	76667	76869
chr16	-	78697	78773
chr16	-	78697	78888
chr16	-	78776	78888
chr16	-	79711	79900
chr16	-	82594	82723
chr16	-	83217	83323
chr16	-	88143	88299
chr16	-	90370	90507
chr16	-	100523	100604
chr16	-	102621	102774
chr16	-	120521	120590
chr16	+	143891	144095
chr16	+	156267	156471
chr16	+	163124	163328
chr16	+	163124	163247
chr16	+	163308	163328
chr16	+	166928	167132
chr16	+	166928	166967
chr16	+	166928	167051
chr16	+	167112	167132
chr16	+	167121	167132
chr16	+	170665	170869
chr16	-	179931	180135
chr16	-	179947	180135
chr16	-	179968	180135
chr16	-	180541	180570
chr16	-	182927	183015
chr16	-	196004	196147
chr16	-	198078	198188
chr16	+	239549	239654
chr16	+	239549	239658
chr16	+	244381	244681
chr16	+	244388	244681
chr16	+	249969	250160
chr16	+	249996	250160
chr16	+	251384	251514
chr16	+	252093	252225
chr16	+	252424	252553
chr16	+	253262	253402
chr16	+	253700	253775
chr16	+	254614	254716
chr16	+	254811	254908
chr16	+	254811	254893
chr16	+	272026	272109
chr16	+	272049	272109
chr16	+	272298	272356
chr16	+	272298	272374
chr16	+	272468	272531
chr16	+	274388	274594
chr16	+	274388	274475
chr16	+	274388	274793
chr16	+	274513	274594
chr16	+	274660	274793
chr16	+	274879	275016
chr16	+	274879	275704
chr16	+	274924	275016
chr16	+	275085	275201
chr16	+	275313	275438
chr16	+	275313	275434
chr16	+	275507	275704
chr16	+	276354	276474
chr16	+	276372	276474
chr16	+	276555	276736
chr16	+	276836	276946
chr16	-	279441	283719
chr16	-	279441	279608
chr16	-	279465	279608
chr16	-	283489	283719
chr16	-	287057	287227
chr16	-	287723	288252
chr16	-	294305	294442
chr16	-	299974	300070
chr16	-	304544	304684
chr16	-	358502	360226
chr16	-	359932	360226
chr16	-	364006	364152
chr16	-	364222	364400
chr16	-	364757	364893
chr16	-	365134	365257
chr16	-	365346	365436
chr16	-	366137	366456
chr16	-	366545	366813
chr16	-	367038	367165
chr16	-	367379	367586
chr16	-	374257	374397
chr16	+	394957	395025
chr16	+	394957	395040
chr16	+	394986	395025
chr16	+	400210	400368
chr16	+	400244	400368
chr16	+	400244	400405
chr16	+	400692	400785
chr16	+	400692	400754
chr16	+	400973	401077
chr16	+	400973	401579
chr16	+	401891	402094
chr16	+	451405	451498
chr16	+	461296	461390
chr16	+	472526	472737
chr16	+	478852	479001
chr16	+	486825	486860
chr16	+	493005	493098
chr18	-	23797319	23797483
chr18	-	23816906	23817045
chr18	-	23818962	23819195
chr18	-	23819490	23819723
chr18	-	23822486	23822628
chr18	-	23824059	23824312
chr18	-	23826617	23826802
chr18	-	23827462	23827599
chr18	-	23836959	23837131
chr18	-	23839811	23839955
chr18	-	23843679	23843834
chr18	-	23845808	23845954
chr18	-	23847645	23847871
chr18	-	23981635	23981746
chr18	+	59413243	59413398
chr18	-	59457399	59457554
chr18	-	59457399	59457491
chr18	-	59457848	59457990
chr18	-	59459088	59459205
chr18	-	59461375	59461431
chr18	-	59461627	59461817
chr18	-	59475484	59475626
chr18	-	59476727	59476844
chr18	-	59477613	59477741
chr18	-	59479014	59479070
chr18	-	59479266	59479456
chr18	+	59600569	59600754
chr18	+	59610607	59610657
chr18	+	59611375	59611491
chr18	+	59614480	59614597
chr18	+	59616818	59616960
chr18	+	59619080	59619226
chr18	+	59709650	59709826
chr18	+	59713478	59713597
chr18	+	59715305	59715433
chr18	+	59715941	59716058
chr18	+	59719954	59720096
chr18	+	59720618	59720782
chr18	+	59721115	59721189
chr18	+	59733716	59733892
chr18	+	59735670	59735735
chr18	+	59736179	59736316
chr18	+	59738002	59738119
chr18	+	59748259	59748401
chr18	+	59751262	59751417
chr18	+	59772622	59772771
chr18	+	59778372	59778489
chr18	+	59796513	59796690
chr18	+	59798015	59798152
chr18	+	59799935	59800052
chr18	+	59801793	59801935
chr18	+	59803307	59803459
chr19	+	59077623	59077730
chr19	+	59078229	59078260
chr19	+	59079227	59079309
chr19	+	59084704	59084815
chr19	+	59084952	59085083
chr19	+	59086740	59086896
chr19	+	59086740	59087709
chr19	+	59087575	59087709
chr19	+	59088054	59088141
chr19	+	59088428	59089165
chr19	+	59088428	59088457
chr19	+	59093025	59093177
chr19	+	59093506	59093694
chr19	+	59095299	59095390
chr19	+	59095485	59095547
chr19	+	59095677	59095815
chr19	+	59098139	59098219
chr19	+	59099701	59099808
chr19	+	59101383	59101523
chr19	+	59110431	59110571
chr19	+	59136536	59136681
chr19	+	59173212	59173295
chr19	+	59174933	59175073
chr19	+	59193305	59193379
chr19	-	59236845	59236882
chr19	-	59236982	59237019
chr19	-	59246476	59246514
chr19	-	59253372	59253656
chr19	-	59253763	59253798
chr19	-	59290949	59291230
chr19	-	59291221	59291230
chr19	-	59291961	59292263
chr19	-	59291961	59292090
chr19	-	59295859	59296054
chr19	+	59298234	59298308
chr19	+	59301053	59301130
chr19	-	59309634	59309892
chr19	-	59310439	59310597
chr19	+	59313433	59313647
chr19	+	59313440	59313647
chr19	+	59313463	59313647
chr19	+	59313463	59313551
chr19	+	59338477	59338551
chr19	+	59338667	59338734
chr19	+	59338990	59339064
chr19	+	59339208	59339682
chr19	+	59339208	59339297
chr19	+	59339554	59339682
chr19	+	59339785	59339880
chr19	+	59341090	59341365
chr19	+	59341143	59341365
chr19	+	59341146	59341365
chr19	+	59341458	59341591
chr19	+	59342149	59342205
chr19	+	59343695	59344082
chr19	+	59344167	59344290
chr19	+	59345107	59345305
chr19	+	59347775	59347874
chr19	+	59347977	59348175
chr19	+	59347977	59348086
chr19	-	59352313	59352575
chr19	-	59353832	59354011
chr19	-	59356016	59356159
chr19	-	59356016	59356094
chr19	-	59356427	59356582
chr19	-	59356679	59356809
chr19	-	59357650	59357833
chr19	-	59358218	59358315
chr19	-	59358578	59358704
chr19	-	59365062	59365210
chr19	-	59367451	59367664
chr19	-	59367451	59367682
chr19	-	59374294	59374470
chr19	-	59376302	59376662
chr19	-	59379216	59379375
chr19	-	59383883	59384012
chr19	+	59387024	59387270
chr19	+	59387384	59387627
chr19	+	59387779	59388036
chr19	+	59396840	59396961
chr19	+	59397167	59397289
chr19	+	59427429	59427624
chr19	-	59447729	59447781
chr19	-	59448041	59448078
chr19	-	59448161	59448224
chr19	-	59448546	59448662
chr19	-	59448546	59449740
chr19	-	59448546	59449743
chr19	-	59449693	59449743
chr19	-	59449693	59449740
chr19	-	59450040	59450090
chr19	-	59450040	59450491
chr19	-	59450410	59450712
chr19	-	59452164	59452448
chr19	-	59452164	59452332
chr19	-	59452285	59452448
chr19	-	59452636	59452671
chr19	-	59471617	59471669
chr19	-	59471913	59471967
chr19	-	59471930	59471967
chr19	-	59472473	59472595
chr19	-	59472473	59473266
chr19	-	59473216	59473266
chr19	-	59473216	59473263
chr19	-	59473555	59473605
chr19	-	59473926	59474228
chr19	-	59474479	59474775
chr19	-	59475012	59475314
chr19	-	59475458	59475742
chr19	-	59475931	59475966
chr19	-	59476130	59476211
chr19	-	59493739	59494041
chr19	-	59494295	59494591
chr19	-	59494828	59495130
chr19	-	59495020	59495130
chr19	-	59495278	59495565
chr19	-	59495755	59495790
chr19	-	59495952	59496033
chr19	-	59496416	59496533
chr19	-	59496716	59496780
chr19	-	59501004	59501039
chr19	-	59510795	59510845
chr19	-	59514496	59514798
chr19	-	59514946	59515230
chr19	-	59515619	59515703
chr19	-	59536998	59537048
chr19	-	59539924	59540226
chr19	-	59540483	59540779
chr19	-	59541019	59541318
chr19	-	59541479	59541763
chr19	-	59541949	59541984
chr19	-	59559375	59559427
chr19	-	59559651	59559688
chr19	-	59559651	59559819
chr19	-	59559777	59559819
chr19	-	59559912	59560040
chr19	-	59560133	59560387
chr19	-	59560349	59560387
chr19	-	59564335	59564625
chr19	-	59564335	59564628
chr19	-	59564335	59564662
chr19	-	59564429	59564628
chr19	-	59564429	59564662
chr19	+	59622114	59622292
chr19	+	59625176	59625396
chr19	+	59625185	59625396
chr19	+	59629662	59629757
chr19	+	59632297	59632369
chr19	+	59632872	59632947
chr19	+	59633540	59633595
chr19	+	59633803	59633895
chr19	+	59634089	59634181
chr19	+	59638534	59638676
chr19	+	59639080	59639163
chr19	+	59639083	59639163
chr19	+	59654279	59654371
chr19	+	59655082	59655256
chr19	+	59655082	59655156
chr19	+	59664550	59664694
chr19	-	59674578	59674718
chr19	+	59710918	59711211
chr19	+	59736074	59736109
chr19	+	59736763	59737041
chr19	+	59738617	59738922
chr19	+	59739901	59740193
chr19	+	59740996	59741680
chr19	+	59740996	59741046
chr19	+	59746397	59746449
chr19	+	59777580	59777861
chr19	+	59777580	59777829
chr19	+	59779086	59779388
chr19	+	59779243	59779388
chr19	+	59797474	59797753
chr19	+	59797718	59797753
chr19	+	59797942	59798229
chr19	+	59798377	59798679
chr19	+	59802513	59802563
chr19	+	59803789	59803827
chr19	+	59833780	59833896
chr19	+	59834289	59834370
chr19	+	59834534	59834569
chr19	+	59834763	59835050
chr19	+	59835198	59835500
chr19	+	59835727	59836023
chr19	+	59836279	59836581
chr19	+	59837234	59837284
chr19	+	59837237	59837284
chr19	+	59837851	59838026
chr19	+	59837904	59838026
chr19	+	59838522	59838559
chr19	+	59838820	59838872
chr19	+	59838820	59839915
chr19	+	59866083	59866331
chr19	+	59867024	59867308
chr19	+	59867104	59867308
chr19	+	59867449	59867748
chr19	+	59868062	59868112
chr19	+	59868393	59868443
chr19	+	59868396	59868443
chr19	+	59869078	59869194
chr19	+	59869503	59869578
chr19	+	59869662	59869699
chr19	+	59869662	59869719
chr19	+	59869957	59870012
chr19	+	59869960	59870012
chr19	+	59928525	59928560
chr19	+	59929331	59929615
chr19	+	59930889	59931188
chr19	+	59932771	59933064
chr19	+	59938532	59938636
chr19	+	59939099	59939151
chr19	+	59942765	59942800
chr19	+	59945238	59945537
chr19	+	59947055	59947348
chr19	+	59950599	59950649
chr19	+	59954913	59955017
chr19	+	59955480	59955532
chr19	+	59974113	59974148
chr19	+	59976597	59976896
chr19	+	59978429	59978722
chr19	+	59981876	59981926
chr19	+	59986186	59986287
chr19	+	59986750	59986802
chr19	+	60007158	60007193
chr19	+	60009218	60009511
chr19	+	60020801	60020836
chr2	+	118291490	118291774
chr2	+	118293695	118293838
chr2	+	118295207	118295342
chr2	+	118295696	118295796
chr2	+	118295908	118296107
chr2	+	118296193	118296307
chr2	+	118298615	118298754
chr2	+	118298986	118299147
chr2	+	118299043	118299147
chr2	+	118299493	118299645
chr2	+	118300315	118300428
chr2	+	118300315	118303512
chr2	+	118302995	118303051
chr2	+	118303335	118303512
chr2	+	118304628	118305211
chr2	-	118405083	118405196
chr2	-	118409541	118409625
chr2	-	118410748	118410785
chr2	-	118413075	118413157
chr2	-	118415235	118415343
chr2	-	118418070	118418132
chr2	-	118419575	118419628
chr2	-	118420857	118420928
chr2	-	118422151	118422232
chr2	-	118423368	118423441
chr2	-	118426419	118426481
chr2	-	118432411	118432527
chr2	-	118432411	118432524
chr2	-	118447954	118448040
chr2	-	118448896	118448946
chr2	-	118449234	118449326
chr2	-	118452040	118452076
chr2	-	118452040	118452073
chr2	-	118460015	118460115
chr2	-	118469492	118469548
chr2	-	118470310	118470408
chr2	-	118474867	118474978
chr2	-	118480768	118480862
chr2	-	118482591	118482704
chr2	+	219991665	219992006
chr2	+	219991667	219992006
chr2	+	219991810	219992006
chr2	+	219991910	219992006
chr2	+	219993061	219993121
chr2	+	219993217	219993312
chr2	+	219993461	219993622
chr2	+	219993794	219993919
chr2	+	219994306	219994526
chr2	+	219996743	219996786
chr2	+	219998629	219998711
chr2	+	219998915	219998962
chr2	+	220017619	220017708
chr2	+	220017791	220018127
chr2	+	220017791	220017950
chr2	+	220020940	220022237
chr2	+	220024102	220024245
chr2	+	220024591	220024773
chr2	+	220034848	220035023
chr2	+	220035264	220035352
chr2	+	220037399	220037574
chr2	+	220040140	220040400
chr2	+	220041544	220041702
chr2	+	220041825	220042014
chr2	+	220042122	220042345
chr2	+	220044834	220044953
chr2	+	220045193	220045297
chr2	+	220045856	220046062
chr2	+	220046470	220046593
chr2	+	220046694	220046869
chr2	+	220049836	220049948
chr2	+	220050243	220050411
chr2	+	220050655	220050751
chr2	+	220050871	220051071
chr2	+	220052110	220052167
chr2	+	220052749	220052826
chr2	+	220052928	220053106
chr2	+	220053637	220053663
chr2	+	220054270	220054422
chr2	+	220054604	220054646
chr2	+	220055750	220055818
chr2	+	220056064	220058038
chr2	+	220058312	220058443
chr2	+	220061160	220061276
chr2	+	220061464	220061631
chr2	+	220061744	220061866
chr2	+	220062020	220062187
chr2	+	220062302	220062905
chr2	+	220063375	220063614
chr2	+	220063699	220063922
chr2	+	220064760	220064835
chr2	+	220065077	220065226
chr2	+	220065560	220065566
chr2	+	220065560	220065719
chr2	+	220069321	220069448
chr2	+	220069775	220070082
chr2	+	220070686	220070827
chr2	+	220073087	220073184
chr2	+	220073087	220075003
chr2	+	220073144	220073184
chr2	+	220074442	220074545
chr2	+	220074442	220075003
chr2	+	220074817	220075003
chr2	+	220075348	220075407
chr2	+	220077049	220077179
chr2	+	220077049	220079038
chr2	+	220078194	220078328
chr2	+	220078424	220078521
chr2	+	220078424	220078727
chr2	+	220078661	220078727
chr2	+	220078681	220078727
chr2	+	220078946	220079038
chr2	+	220079220	220079388
chr2	+	220104724	220104868
chr2	+	220104967	220105094
chr2	+	220105281	220105443
chr2	+	220108137	220108290
chr2	+	220110032	220110123
chr2	+	220110208	220110287
chr2	+	220110598	220110702
chr2	-	220113912	220114091
chr2	-	220114582	220115155
chr2	+	220117112	220117343
chr2	+	220117655	220117859
chr2	+	220117690	220117859
chr2	+	220117727	220117859
chr2	+	220120472	220121047
chr2	+	220122118	220122320
chr2	-	220124495	220124764
chr2	-	220125078	220125182
chr2	-	220125502	220125990
chr2	-	220125502	220125663
chr2	-	220125834	220125990
chr2	-	220128986	220129258
chr2	-	220129420	220129689
chr2	-	220129544	220129689
chr2	-	220130789	220131076
chr2	-	220132191	220132463
chr2	-	220135368	220135640
chr2	-	220136321	220136593
chr2	-	220138208	220138480
chr2	-	220139796	220140092
chr2	-	220140239	220140541
chr2	-	220140684	220140935
chr2	-	220141021	220141290
chr2	+	220171060	220171146
chr2	+	220174201	220174406
chr2	+	220174201	220174520
chr2	+	220174607	220174681
chr2	+	220174954	220175049
chr2	+	220175434	220175541
chr2	+	220175671	220175742
chr2	+	220178574	220178700
chr2	+	220178922	220179025
chr2	+	220179161	220179256
chr2	+	220179442	220179483
chr2	+	220179678	220179824
chr2	+	220180019	220180103
chr2	+	220181013	220181396
chr2	+	220181549	220181754
chr2	+	220182063	220182179
chr2	+	220182329	220182506
chr2	+	220184570	220184800
chr2	+	220184921	220185024
chr2	+	220186094	220186191
chr2	+	220186718	220186896
chr2	+	220187127	220187208
chr2	+	220187442	220187512
chr2	+	220187442	220187837
chr2	+	220188060	220188307
chr2	+	220200866	220201009
chr2	+	220200926	220201009
chr2	+	220201371	220201536
chr2	+	220202110	220202387
chr2	+	220204934	220205082
chr2	+	220204934	220205014
chr2	+	220205840	220205975
chr2	+	220205942	220205975
chr2	+	220206240	220206423
chr2	+	220206821	220206945
chr2	+	220206846	220206945
chr2	+	220208237	220208462
chr2	+	220208639	220208857
chr2	+	220209268	220209416
chr2	+	220209646	220209840
chr2	+	220210547	220210777
chr2	+	220211130	220211219
chr2	+	220211669	220211835
chr2	+	220212448	220212701
chr2	+	220213396	220213565
chr2	+	220213755	220213928
chr2	+	234340419	234340550
chr2	+	234341234	234341321
chr2	+	234341605	234341824
chr2	+	234353056	234353237
chr2	+	234367058	234367209
chr2	+	234367748	234367891
chr2	+	234369038	234369130
chr2	+	234369352	234369430
chr2	+	234369585	234369698
chr2	+	234372159	234372235
chr2	+	234373165	234373284
chr2	+	234373590	234373700
chr2	+	234375553	234375700
chr2	+	234376833	234376873
chr2	+	234377436	234377577
chr2	+	234377880	234377932
chr2	+	234378389	234378496
chr2	+	234380808	234380927
chr2	+	234381118	234381240
chr2	+	234382511	234382663
chr2	+	234384179	234384301
chr2	+	234385265	234385344
chr2	+	234387055	234387163
chr2	+	234387967	234388062
chr2	+	234390166	234390270
chr2	+	234391387	234391510
chr2	+	234392037	234392155
chr2	+	234392702	234392854
chr2	+	234393287	234393441
chr2	+	234395509	234395668
chr2	+	234395748	234395941
chr2	+	234396266	234396403
chr2	+	234396941	234397055
chr2	+	234402015	234402164
chr2	+	234402275	234402457
chr2	+	234403005	234403160
chr2	+	234404794	234404925
chr2	+	234405562	234405664
chr2	+	234405964	234406029
chr2	-	234410663	234411037
chr2	-	234413994	234415590
chr2	-	234415472	234415590
chr2	-	234417590	234417668
chr2	-	234419113	234419205
chr2	-	234420782	234420846
chr2	-	234425950	234426005
chr2	-	234427229	234427295
chr2	+	234499917	234500038
chr2	+	234504052	234504125
chr2	+	234510690	234510892
chr2	+	234510736	234510892
chr2	+	234512381	234512558
chr2	+	234515959	234516131
chr2	+	234519239	234519413
chr2	+	234520471	234520538
chr2	+	234523332	234523529
chr2	+	234527300	234527402
chr2	+	234528515	234528633
chr2	+	234534159	234534449
chr2	+	234536665	234536760
chr2	+	234538011	234538140
chr2	+	234539993	234540138
chr2	+	234556436	234556607
chr2	+	234556436	234556734
chr2	+	234559071	234559248
chr2	+	234569709	234569899
chr2	+	234580236	234580335
chr2	+	234581453	234581486
chr2	+	234587945	234588037
chr2	+	234587945	234588019
chr2	+	234624354	234624478
chr2	+	234632219	234632341
chr2	+	234633752	234633862
chr2	+	234639916	234639970
chr2	+	234640607	234640657
chr2	+	234643311	234643406
chr20	+	33315010	33315171
chr20	+	33318422	33318636
chr20	+	33320977	33321115
chr20	+	33322786	33323052
chr20	-	33330783	33330964
chr20	-	33331159	33331335
chr20	-	33335393	33335709
chr20	-	33335598	33335709
chr20	-	33339678	33339802
chr20	-	33339719	33339802
chr20	-	33340008	33340175
chr20	-	33357883	33357996
chr20	-	33445309	33445413
chr20	-	33488492	33489363
chr20	-	33492453	33492608
chr20	+	33509539	33509613
chr20	+	33509539	33509609
chr20	+	33511217	33511339
chr20	+	33511221	33511339
chr20	+	33513504	33513792
chr20	+	33514814	33514870
chr20	+	33516982	33517064
chr20	+	33517278	33517443
chr20	+	33517278	33517387
chr20	+	33518205	33518311
chr20	+	33518291	33518311
chr20	+	33518543	33518794
chr20	+	33521129	33521225
chr20	+	33523289	33523390
chr20	+	33523912	33524070
chr20	+	33524613	33524791
chr20	+	33525109	33525291
chr20	+	33526741	33526885
chr20	+	33527688	33527834
chr20	+	33529110	33529340
chr20	+	33530470	33530663
chr20	+	33530885	33531012
chr20	+	33531215	33531384
chr20	+	33541877	33542044
chr20	+	33542452	33542586
chr20	+	33544670	33544813
chr20	+	33545765	33545898
chr20	+	33547820	33547958
chr20	+	33548962	33549310
chr20	+	33549838	33549959
chr20	+	33553086	33553207
chr20	+	33553632	33556247
chr20	+	33558981	33559094
chr20	+	33559278	33559433
chr20	+	33560186	33560287
chr20	+	33561241	33561297
chr20	-	33579476	33579527
chr20	-	33579694	33579787
chr20	-	33579944	33580490
chr20	-	33580308	33580667
chr20	-	33580308	33580490
chr20	+	33593486	33593556
chr20	+	33593486	33593510
chr20	+	33598577	33598670
chr20	+	33598640	33598670
chr20	+	33599676	33599841
chr20	+	33599676	33599821
chr20	+	33599975	33600032
chr20	+	33606229	33606260
chr20	+	33607392	33607456
chr20	+	33608062	33608294
chr20	+	33608140	33608294
chr20	+	33608158	33608294
chr20	+	33608158	33608244
chr20	-	33610340	33610440
chr20	-	33610340	33610808
chr20	-	33610525	33611819
chr20	-	33610525	33610808
chr20	-	33611304	33611545
chr20	-	33611304	33611819
chr20	-	33611344	33611545
chr20	-	33611721	33611819
chr20	-	33613033	33613118
chr20	-	33615036	33616248
chr20	-	33615036	33615190
chr20	-	33616078	33616248
chr20	-	33616430	33616557
chr20	-	33627503	33627619
chr20	-	33627717	33627854
chr20	-	33627932	33628032
chr20	-	33627988	33628032
chr20	-	33628122	33628164
chr20	-	33646813	33646929
chr20	-	33647003	33647090
chr20	-	33650350	33650450
chr20	-	33650902	33651022
chr20	-	33651109	33651280
chr20	-	33651449	33651557
chr20	-	33651899	33652260
chr20	-	33652868	33653054
chr20	-	33653142	33653325
chr20	-	33653142	33654087
chr20	-	33653443	33653602
chr20	-	33653859	33653943
chr20	-	33654025	33654087
chr20	-	33654346	33654477
chr20	-	33654595	33654655
chr20	-	33655133	33655303
chr20	-	33655640	33655681
chr20	-	33655866	33655957
chr20	-	33657458	33657557
chr20	-	33657654	33657742
chr20	-	33658437	33658492
chr20	-	33658437	33658502
chr20	+	33668472	33668576
chr20	+	33668856	33668922
chr20	+	33668856	33669176
chr20	+	33670259	33670334
chr20	+	33670531	33670646
chr20	+	33670915	33671082
chr20	+	33671993	33672109
chr20	+	33672020	33672109
chr20	-	33677899	33678139
chr20	-	33677903	33678139
chr20	-	33677903	33678162
chr20	-	33677903	33678136
chr20	-	33678071	33678162
chr20	-	33678616	33678749
chr20	-	33681775	33681826
chr20	-	33681775	33682370
chr20	-	33682077	33682131
chr20	-	33682237	33682370
chr20	-	33682450	33682509
chr20	-	33682604	33682690
chr20	-	33682828	33682914
chr20	-	33683024	33683113
chr20	-	33683499	33683721
chr20	-	33683647	33683721
chr20	-	33683853	33684032
chr20	-	33724091	33724180
chr20	-	33724937	33724952
chr20	-	33724937	33725020
chr20	-	33725686	33725767
chr20	-	33725848	33725953
chr20	-	33732073	33732207
chr20	-	33733224	33733317
chr20	-	33741749	33741901
chr20	-	33747713	33747796
chr20	-	33749020	33749136
chr20	-	33749817	33749926
chr20	+	33750969	33751099
chr20	-	33756004	33756082
chr20	-	33756004	33756666
chr20	-	33756561	33756666
chr20	-	33758456	33758537
chr20	-	33760560	33760592
chr20	-	33760560	33760610
chr20	-	33760560	33760645
chr20	-	33764355	33764432
chr20	-	33765521	33765725
chr20	-	33773076	33773213
chr20	-	33775906	33776058
chr20	-	33776374	33776491
chr20	-	33780648	33780701
chr20	-	33780648	33780698
chr20	-	33783277	33783471
chr20	-	33790304	33790353
chr20	-	33792160	33792223
chr21	-	32672625	32672721
chr21	-	32677602	32677734
chr21	-	32678493	32678644
chr21	-	32679725	32679864
chr21	+	32761875	32762027
chr21	+	32798107	32798196
chr21	-	32872875	32873012
chr21	-	32876381	32876596
chr21	-	32898306	32898464
chr21	-	32904019	32904186
chr21	-	32904019	32904135
chr21	-	32933089	32933306
chr21	-	32933852	32933960
chr21	-	32936077	32936147
chr21	-	32939827	32939891
chr21	-	32939827	32939970
chr21	-	32939940	32939970
chr21	-	32940574	32940783
chr21	-	32944365	32944527
chr21	-	32947469	32947547
chr21	-	32950868	32951083
chr21	-	32951184	32951301
chr21	-	32951897	32952053
chr21	-	32959094	32959252
chr21	-	32960124	32960316
chr21	-	32960614	32960754
chr21	-	32964469	32964553
chr21	-	32967521	32967712
chr21	-	32972826	32972982
chr21	-	32972826	32972991
chr21	-	32975677	32975829
chr21	-	32978219	32978300
chr21	-	32979929	32980098
chr21	-	32981159	32981255
chr21	-	32982487	32982548
chr21	-	32988409	32988492
chr21	-	32989238	32989463
chr21	-	32994019	32994286
chr21	-	32996142	32996228
chr21	-	33020954	33021099
chr21	-	33031436	33031590
chr21	-	33032355	33032501
chr21	-	33037430	33037496
chr21	-	33037860	33037936
chr21	-	33038974	33039095
chr21	-	33039756	33039900
chr21	-	33042681	33042880
chr21	-	33045301	33045400
chr21	-	33049395	33049535
chr21	-	33049412	33049535
chr21	-	33053262	33053451
chr21	-	33053959	33054176
chr21	-	33055241	33055344
chr21	-	33056278	33056499
chr21	-	33058530	33058706
chr21	-	33063996	33064124
chr21	+	33180110	33180246
chr21	-	33462618	33462756
chr21	-	33463871	33464008
chr21	-	33464316	33464426
chr21	+	33539126	33539249
chr21	+	33540893	33541065
chr21	+	33542884	33543029
chr21	+	33546837	33547005
chr21	+	33573927	33574093
chr21	+	33577269	33577416
chr21	+	33582279	33582436
chr21	+	33629700	33629823
chr21	+	33635175	33635350
chr21	+	33639422	33639536
chr21	+	33643267	33643466
chr21	+	33643565	33643719
chr21	+	33646934	33647084
chr21	+	33647814	33647959
chr21	+	33679392	33679560
chr21	+	33715657	33715862
chr21	+	33721061	33721209
chr21	+	33726354	33726513
chr21	+	33726891	33727048
chr21	-	33782006	33783601
chr21	-	33798589	33798704
chr21	-	33799738	33799879
chr21	-	33800151	33800281
chr21	-	33803960	33804097
chr21	-	33803991	33804097
chr21	-	33805429	33805635
chr21	-	33811166	33811318
chr21	-	33811534	33811785
chr21	-	33814541	33814739
chr21	-	33815083	33815192
chr21	-	33816365	33816459
chr21	-	33818946	33819177
chr21	-	33822343	33822511
chr21	-	33822691	33822780
chr21	-	33822695	33822780
chr21	-	33823026	33823113
chr21	-	33824935	33825060
chr21	-	33825665	33825733
chr21	-	33826521	33826632
chr21	-	33828755	33828929
chr21	-	33829401	33829496
chr21	-	33833347	33833499
chr21	-	33833347	33833532
chr21	+	33840389	33840555
chr21	+	33851332	33851492
chr21	+	33853406	33853552
chr21	+	33853763	33853951
chr21	+	33861333	33861443
chr21	+	33863147	33863263
chr21	+	33867484	33867631
chr21	+	33869772	33869843
chr21	+	33869954	33870069
chr21	-	33872475	33872620
chr21	-	33873526	33873738
chr21	-	33880154	33880357
chr21	-	33880154	33880236
chr21	-	34200623	34201627
chr21	-	34201515	34201627
chr21	-	34206463	34206573
chr21	-	34208624	34208674
chr21	-	39471231	39471367
chr21	-	39472245	39472443
chr21	-	39472245	39472314
chr21	-	39474081	39474232
chr21	-	39490294	39491211
chr21	-	39492559	39493458
chr21	-	39494015	39494182
chr21	-	39496121	39496341
chr21	-	39499904	39500070
chr21	-	39503791	39503943
chr21	-	39506462	39506503
chr21	-	39507277	39507349
chr21	-	39509033	39509158
chr21	-	39512301	39512456
chr21	-	39512325	39512456
chr21	-	39518204	39518265
chr21	-	39518882	39518993
chr21	-	39522296	39522378
chr21	-	39523108	39523232
chr21	-	39525973	39526080
chr21	-	39526169	39526294
chr21	-	39530391	39530580
chr21	-	39532275	39532369
chr21	-	39544592	39544685
chr21	-	39552283	39552468
chr21	-	39558256	39558481
chr21	-	39558256	39558360
chr21	-	39558687	39558815
chr21	-	39558782	39558815
chr21	-	39563695	39563829
chr21	-	39564079	39564229
chr21	-	39568170	39568268
chr21	-	39569969	39570009
chr21	-	39571047	39571147
chr21	-	39572539	39572609
chr21	-	39573944	39574044
chr21	-	39587607	39587828
chr21	-	39589539	39589699
chr21	-	39590061	39590159
chr21	-	39592228	39592378
chr21	-	39606637	39606696
chr21	-	39606868	39606897
chr21	-	39607037	39607095
chr21	-	39638942	39639070
chr21	-	39638942	39642135
chr21	-	39642088	39642135
chr21	-	39642218	39642373
chr21	-	39642341	39642373
chr21	+	39684494	39684659
chr21	+	39684494	39685272
chr21	+	39685565	39685632
chr21	+	39686962	39687076
chr21	-	39703775	39703892
chr21	-	39704060	39704163
chr21	-	39705514	39705598
chr21	-	39714502	39714639
chr21	-	39716772	39717286
chr21	-	39716772	39716879
chr21	-	39722927	39723007
chr21	-	39722927	39723190
chr21	-	39722984	39723007
chr22	+	30146242	30146411
chr22	+	30149266	30149396
chr22	+	30152601	30152768
chr22	+	30153046	30153168
chr22	-	30166690	30166854
chr22	-	30167760	30168104
chr22	-	30168948	30169080
chr22	-	30170592	30170676
chr22	-	30173412	30173554
chr22	-	30173412	30173551
chr22	-	30174139	30174218
chr22	-	30175334	30175517
chr22	-	30180130	30180362
chr22	-	30180166	30180362
chr22	-	30181122	30181301
chr22	-	30181838	30181973
chr22	-	30184461	30184636
chr22	-	30194161	30194288
chr22	-	30197830	30197903
chr22	-	30214609	30214731
chr22	+	30234241	30234362
chr22	+	30234245	30234362
chr22	+	30272847	30272957
chr22	+	30276240	30276334
chr22	+	30282928	30283045
chr22	+	30287276	30287378
chr22	+	30299044	30299200
chr22	+	30301217	30301378
chr22	+	30304368	30304438
chr22	+	30309861	30309958
chr22	+	30311054	30311120
chr22	+	30315433	30315563
chr22	+	30328198	30328279
chr22	+	30328593	30328771
chr22	+	30333923	30334019
chr22	+	30337129	30337289
chr22	+	30337752	30337826
chr22	+	30339128	30339202
chr22	+	30339340	30339516
chr22	+	30339588	30339841
chr22	+	30340775	30340846
chr22	+	30341034	30341265
chr22	+	30342731	30342863
chr22	+	30344101	30344212
chr22	+	30344198	30344212
chr22	-	30346982	30347128
chr22	-	30346982	30347458
chr22	-	30346982	30347146
chr22	-	30346982	30347871
chr22	-	30374087	30374262
chr22	-	30376685	30376764
chr22	-	30414142	30414213
chr22	-	30429536	30429707
chr22	-	30430641	30430712
chr22	-	30438069	30443277
chr22	-	30451524	30451596
chr22	+	30480848	30480965
chr22	+	30484513	30484619
chr22	+	30484532	30484619
chr22	+	30486642	30486688
chr22	+	30490961	30491046
chr22	+	30492571	30492654
chr22	+	30494800	30494849
chr22	+	30504085	30504154
chr22	+	30509893	30509971
chr22	+	30510800	30510861
chr22	+	30518019	30518088
chr22	+	30518731	30518803
chr22	+	30523586	30523689
chr22	+	30524568	30524642
chr22	+	30528690	30528824
chr22	+	30530148	30530209
chr22	+	30530828	30530901
chr22	+	30532108	30532177
chr22	+	30535597	30535633
chr22	+	30536507	30536627
chr22	+	30540978	30541198
chr22	+	30545008	30545211
chr22	+	30559901	30559966
chr22	+	30562958	30563141
chr22	+	30562985	30563141
chr22	+	30563080	30563141
chr22	+	30564671	30564831
chr22	+	30569081	30569198
chr22	+	30569631	30569798
chr22	+	30571004	30571223
chr22	+	30572820	30572953
chr22	+	30583431	30583539
chr22	+	30596576	30596730
chr22	+	30599241	30599318
chr22	+	30600259	30600391
chr22	+	30605511	30605738
chr22	+	30619568	30619737
chr22	+	30623468	30623639
chr22	-	30663902	30664101
chr22	-	30663975	30664101
chr22	+	30775930	30776001
chr22	+	30792922	30793026
chr22	+	30793954	30794013
chr22	+	30794483	30794587
chr22	+	30807853	30807958
chr22	+	30809061	30809141
chr22	+	30810426	30810646
chr22	+	30810887	30811022
chr22	+	30812207	30812314
chr22	+	30817599	30817749
chr22	+	30825170	30825338
chr22	+	30828009	30828224
chr22	+	30830773	30830878
chr22	-	30875740	30875767
chr22	-	30876306	30876466
chr22	-	30876306	30877006
chr22	-	30876979	30877006
chr22	-	30877474	30877538
chr22	-	30878054	30878081
chr22	-	30878549	30878613
chr22	-	30880231	30880305
chr22	-	30918889	30919179
chr22	-	30920332	30920477
chr22	-	30928320	30928537
chr22	-	30946907	30947009
chr22	-	30950254	30950469
chr22	-	30951642	30951810
chr22	-	30955181	30955331
chr22	-	30956955	30957062
chr22	-	30958886	30959021
chr22	-	30960860	30961080
chr22	-	30963231	30963311
chr22	-	30964972	30965077
chr22	-	30973398	30973502
chr22	-	30974730	30974789
chr22	-	30977757	30977861
chr22	-	30980129	30980200
chr22	+	31083573	31084431
chr22	+	31084141	31084431
chr22	-	31093677	31093701
chr22	-	31094484	31094554
chr22	-	31118227	31118346
chr22	-	31118227	31118330
chr22	-	31123928	31124087
chr22	-	31123994	31124087
chr22	-	31125590	31125746
chr22	-	31127734	31127890
chr22	-	31132649	31132748
chr22	-	31134742	31134820
chr22	-	31141902	31141978
chr22	-	31143072	31143135
chr22	-	31145349	31145391
chr22	-	31157334	31157401
chr22	-	31158360	31158530
chr22	-	31159706	31159759
chr22	-	31161691	31161867
chr22	-	31163747	31163838
chr22	-	31168658	31168718
chr22	-	31171622	31171685
chr22	-	31171828	31171983
chr22	-	31173199	31173327
chr22	-	31179370	31179490
chr22	-	31183250	31183373
chr22	+	31209884	31210111
chr22	+	31211055	31211196
chr22	+	31213732	31213815
chr22	+	31213732	31219268
chr22	+	31217073	31217168
chr22	+	31219092	31219268
chr22	+	31221480	31221517
chr22	-	31244030	31244321
chr22	-	31254861	31254995
chr22	-	31259779	31259881
chr22	-	31264022	31264096
chr22	-	31267557	31267699
chr22	-	31322660	31322722
chr22	-	31590902	31590991
chr22	-	31594953	31595112
chr22	-	31657375	31657466
chr22	-	31706630	31706687
chr22	-	31732337	31732809
chr5	+	56188184	56188334
chr5	+	56191299	56191499
chr5	+	56191299	56191436
chr5	+	56244595	56244718
chr5	+	56245458	56245573
chr5	+	56246445	56246550
chr5	-	56255275	56255417
chr5	-	56255499	56255626
chr5	-	56260351	56260445
chr5	-	56260351	56260442
chr5	-	56262248	56262329
chr5	-	56264831	56264982
chr5	-	56267012	56267084
chr5	-	56267250	56267335
chr5	-	56269162	56269282
chr5	-	56270467	56270601
chr5	-	56278510	56278670
chr5	-	56278510	56278655
chr5	-	131297105	131297233
chr5	-	131306227	131306287
chr5	-	131308257	131308344
chr5	-	131308748	131308841
chr5	-	131311176	131311254
chr5	-	131323128	131323199
chr5	-	131324112	131324213
chr5	-	131326127	131326270
chr5	-	131330008	131330124
chr5	-	131331532	131331620
chr5	-	131333720	131333792
chr5	-	131335142	131335237
chr5	-	131336316	131336450
chr5	-	131336858	131336992
chr5	-	131336858	131336950
chr5	-	131340240	131340313
chr5	-	131348999	131349050
chr5	-	131350414	131350446
chr5	-	131351640	131351818
chr5	-	131352397	131352496
chr5	-	131352999	131353100
chr5	-	131353692	131353756
chr5	-	131354445	131354559
chr5	-	131357623	131357843
chr5	-	131357728	131357843
chr5	+	131424559	131424600
chr5	+	131425904	131425993
chr5	+	131426118	131426159
chr5	+	131437673	131437714
chr5	+	131438402	131438527
chr5	-	131558518	131558614
chr5	-	131559004	131559072
chr5	-	131562471	131562524
chr5	-	131567340	131567439
[truncated: 874 more rows]
