# Supplementary material for: Identify Alternative Splicing Events Based on Position-Specific Evolutionary Conservation
Source: PLoS One. 2008 Jul 30;3(7):e2806. doi: 10.1371/journal.pone.0002806 (PMC2467489; doi:10.1371/journal.pone.0002806)
Supplement: Table S3 — Training intron fragments with length from 30 to 330 bp. They were sampled from conditional-exon-free introns. (0.03 MB ZIP) [file pone.0002806.s004.zip]

Archive with 1 entries (1 files):
- Table_S3.txt
