# Supplementary material for: Identify Alternative Splicing Events Based on Position-Specific Evolutionary Conservation
Source: PLoS One. 2008 Jul 30;3(7):e2806. doi: 10.1371/journal.pone.0002806 (PMC2467489; doi:10.1371/journal.pone.0002806)
Supplement: Table S3 — Training intron fragments with length from 30 to 330 bp. They were sampled from conditional-exon-free introns. (0.03 MB ZIP) [file pone.0002806.s004.zip › Table_S3.txt]

Chromosome	Strand	Begin	Stop
chr1	-	149424737	149424844
chr1	-	149430355	149430475
chr1	-	149428271	149428409
chr1	-	149428682	149428992
chr1	+	149446202	149446482
chr1	+	149453653	149453735
chr1	+	149459078	149459245
chr1	+	149466095	149466370
chr1	+	149469910	149470058
chr1	+	149471068	149471226
chr1	+	149471507	149471583
chr1	+	149471910	149471970
chr1	+	149472987	149473121
chr1	+	149472973	149473150
chr1	+	149474167	149474224
chr1	+	149476546	149476692
chr1	+	149477749	149478019
chr1	+	149478942	149479036
chr1	+	149479320	149479388
chr1	+	149481423	149481488
chr1	+	149482165	149482261
chr1	+	149486849	149486912
chr1	+	149497722	149497800
chr1	+	149500474	149500535
chr1	+	149502520	149502596
chr1	+	149502212	149502280
chr1	+	149503451	149503629
chr1	+	149504086	149504161
chr1	+	149504423	149504457
chr1	+	149504751	149504875
chr1	+	149505245	149505280
chr1	+	149505254	149505291
chr1	+	149505318	149505347
chr1	+	149505541	149505618
chr1	+	149505831	149505985
chr1	+	149506163	149506233
chr1	-	149519783	149519855
chr1	-	149520343	149520460
chr1	+	149523209	149523298
chr1	+	149525196	149525295
chr1	+	149527520	149527596
chr1	+	149527923	149527985
chr1	+	149528404	149528460
chr1	+	149528646	149528732
chr1	+	149529148	149529193
chr1	+	149529372	149529442
chr1	+	149529375	149529437
chr1	+	149529716	149529797
chr1	+	149529747	149529792
chr1	-	149532217	149532313
chr1	-	149533047	149533111
chr1	-	149533440	149533498
chr1	-	149535120	149535331
chr1	-	149538885	149539004
chr1	-	149541193	149541236
chr1	-	149541750	149541883
chr1	-	149543016	149543122
chr1	-	149546318	149546453
chr1	-	149548351	149548499
chr1	-	149553992	149554068
chr1	-	149555687	149555782
chr1	-	149565166	149565270
chr1	-	149565585	149565722
chr1	-	149581726	149581818
chr1	-	149582290	149582414
chr1	-	149582557	149582665
chr1	-	149582991	149583152
chr1	-	149583393	149583438
chr1	-	149583675	149583822
chr1	-	149583715	149583814
chr1	-	149584034	149584086
chr1	-	149584735	149584924
chr1	-	149585081	149585147
chr1	-	149585193	149585244
chr1	-	149585063	149585107
chr1	-	149585513	149585564
chr1	-	149585505	149585583
chr1	-	149585499	149585571
chr1	-	149585460	149585594
chr1	-	149585748	149585843
chr1	-	149586110	149586203
chr1	-	149603845	149604023
chr1	-	149604248	149604283
chr1	-	149604476	149604562
chr1	-	149604499	149604650
chr1	-	149605189	149605310
chr1	-	149605567	149605690
chr1	-	149606016	149606097
chr1	-	149606792	149606962
chr1	-	149606497	149606640
chr1	-	149607880	149607985
chr1	-	149607640	149607944
chr1	-	149608301	149608367
chr1	-	149608634	149608714
chr1	-	149608672	149608756
chr1	-	149610746	149610972
chr1	-	149608997	149609054
chr1	-	149610597	149610693
chr1	+	149638919	149639013
chr1	+	149639333	149639449
chr1	+	149639364	149639429
chr1	+	149639733	149639831
chr1	+	149639976	149640080
chr1	+	149640490	149640615
chr1	+	149640740	149640852
chr1	-	149645583	149645646
chr1	-	149645909	149645959
chr1	-	149646162	149646278
chr1	-	149646464	149646538
chr1	-	149647369	149647490
chr1	-	149647688	149647762
chr1	-	149648513	149648643
chr1	-	149651159	149651257
chr1	-	149650932	149650983
chr1	-	149660877	149660951
chr1	-	149662897	149662971
chr1	-	149663741	149663920
chr1	-	149664934	149665170
chr1	-	149667903	149668025
chr1	-	149669425	149669556
chr1	-	149678834	149678918
chr1	-	149680832	149680954
chr1	-	149695171	149695276
chr1	-	149692304	149692563
chr1	+	149752557	149752751
chr1	+	149757090	149757183
chr1	+	149758966	149759066
chr1	+	149759431	149759475
chr1	+	149759586	149759632
chr1	+	149761269	149761322
chr1	+	149762832	149763035
chr1	+	149763464	149763573
chr1	+	149764410	149764597
chr1	+	149765963	149766069
chr1	+	149767540	149767611
chr1	+	149768845	149769007
chr1	+	149769354	149769497
chr1	+	149770218	149770329
chr1	+	149772337	149772555
chr1	+	149773446	149773514
chr1	+	149774392	149774664
chr1	+	149775106	149775223
chr1	+	149775667	149775735
chr1	+	149776146	149776191
chr1	+	149796806	149796916
chr1	+	149801356	149801545
chr1	+	149802571	149802668
chr1	+	149803174	149803229
chr1	+	149804573	149804623
chr1	+	149806368	149806507
chr1	+	149810869	149810967
chr1	+	149813505	149813651
chr1	+	149817011	149817067
chr1	+	149817967	149818225
chr1	+	149819413	149819564
chr1	+	149820511	149820627
chr1	+	149875550	149875693
chr1	+	149874686	149874730
chr1	+	149888459	149888685
chr1	+	149899501	149899671
chr1	+	149900707	149900933
chr1	+	149903695	149903724
chr1	+	149906924	149906987
chr1	+	149908355	149908472
chr1	+	149907804	149907899
chr10	-	55240100	55240263
chr10	-	55239444	55239545
chr10	-	55240846	55241073
chr10	-	55242909	55243068
chr10	-	55247112	55247189
chr10	-	55254090	55254186
chr10	-	55256197	55256260
chr10	-	55257476	55257552
chr10	-	55259133	55259340
chr10	-	55268675	55268822
chr10	-	55274761	55274850
chr10	-	55291657	55291887
chr10	-	55302572	55302708
chr10	-	55333828	55333913
chr10	-	55336065	55336136
chr10	-	55370139	55370218
chr10	-	55384703	55384841
chr10	-	55391260	55391330
chr10	-	55413035	55413141
chr10	-	55443066	55443167
chr10	-	55450551	55450752
chr10	-	55483184	55483316
chr10	-	55497786	55497895
chr10	-	55515505	55515702
chr10	-	55542859	55543155
chr10	-	55573829	55573948
chr10	-	55591874	55592040
chr10	-	55613930	55614039
chr10	-	55615712	55615831
chr10	-	55619175	55619240
chr10	-	55631025	55631232
chr11	-	1724209	1724321
chr11	-	1713963	1714148
chr11	-	1726503	1726588
chr11	-	1726328	1726413
chr11	-	1727018	1727139
chr11	-	1731513	1731587
chr11	-	1731940	1732068
chr11	-	1732208	1732331
chr11	-	1732310	1732403
chr11	-	1732995	1733139
chr11	-	1735611	1735726
chr11	-	1737175	1737286
chr11	-	1738886	1739039
chr11	-	1740312	1740463
chr11	-	1739855	1739926
chr11	+	1806201	1806276
chr11	+	1812290	1812390
chr11	+	1809114	1809194
chr11	+	1811373	1811497
chr11	+	1811831	1811867
chr11	+	1812457	1812604
chr11	+	1812728	1812815
chr11	+	1812578	1812646
chr11	+	1813425	1813645
chr11	+	1813425	1813543
chr11	+	1813792	1813917
chr11	+	1814124	1814202
chr11	+	1814428	1814532
chr11	+	1814954	1814990
chr11	+	1817001	1817110
chr11	+	1817352	1817427
chr11	+	1817564	1817651
chr11	+	1817990	1818088
chr11	+	1818064	1818160
chr11	+	1818500	1818619
chr11	+	1818719	1818793
chr11	+	1819037	1819163
chr11	+	1843765	1843883
chr11	+	1853055	1853173
chr11	+	1852312	1852387
chr11	+	1849581	1849798
chr11	+	1847651	1847782
chr11	+	1856029	1856315
chr11	+	1854929	1855060
chr11	+	1851333	1851458
chr11	+	1854580	1854830
chr11	+	1858985	1859100
chr11	+	1859989	1860251
chr11	+	1861583	1861723
chr11	+	1861874	1861971
chr11	+	1862176	1862295
chr11	+	1862907	1863045
chr11	+	1864745	1864879
chr11	+	1865180	1865267
chr11	+	1868881	1869066
chr11	+	1898744	1898830
chr11	+	1900408	1900516
chr11	+	1900761	1900843
chr11	+	1900897	1900992
chr11	+	1902077	1902220
chr11	+	1902978	1903031
chr11	+	1903582	1903760
chr11	+	1904334	1904479
chr11	+	1905970	1906015
chr11	+	1905237	1905377
chr11	+	1907291	1907368
chr11	+	1909066	1909207
chr11	+	1910922	1911224
chr11	+	1911892	1911946
chr11	+	1912284	1912339
chr11	+	1912570	1912607
chr11	+	1913586	1913678
chr11	+	1914860	1914946
chr11	+	1916110	1916162
chr11	+	1926731	1926821
chr11	+	1926150	1926270
chr11	+	1928348	1928400
chr11	+	1929039	1929179
chr11	+	1930353	1930532
chr11	+	1932941	1933171
chr11	+	1933831	1933937
chr11	+	1933653	1933778
chr11	+	1960770	1960845
chr11	-	2111125	2111217
chr11	-	2111946	2112110
chr11	-	2112635	2112715
chr11	-	2113665	2113780
chr11	-	2114501	2114672
chr11	-	2113911	2114037
chr11	-	2114490	2114560
chr11	-	2116674	2116767
chr11	-	2118495	2118580
chr11	+	2119860	2119931
chr11	+	2123864	2123902
chr11	+	2124497	2124581
chr11	-	2125174	2125240
chr11	-	2125857	2125991
chr11	-	2134293	2134394
chr11	-	2133744	2133806
chr11	-	2137943	2138117
chr11	-	2137827	2137976
chr11	-	2137970	2138125
chr11	-	2138034	2138222
chr11	-	2138893	2138938
chr11	-	2138833	2138919
chr11	-	2142595	2142703
chr11	-	2143299	2143400
chr11	-	2143636	2143673
chr11	-	2144186	2144228
chr11	-	2144606	2144635
chr11	-	2144891	2145012
chr11	-	2145368	2145541
chr11	-	2145348	2145400
chr11	-	2145770	2145882
chr11	-	2146026	2146077
chr11	-	2146638	2146780
chr11	-	2147877	2148003
chr11	-	2149006	2149124
chr11	-	2148636	2148741
chr11	-	2247354	2247428
chr11	-	2276995	2277089
chr11	-	2277849	2277947
chr11	-	2279441	2279556
chr11	+	2280078	2280337
chr11	+	2280376	2280501
chr11	+	2280930	2281068
chr11	+	2281373	2281448
chr11	+	2282924	2283189
chr11	+	2286055	2286210
chr11	+	2286895	2287014
chr11	+	2287352	2287435
chr11	+	2292071	2292197
chr11	+	2292085	2292207
chr11	+	2292670	2292788
chr11	+	2292678	2292722
chr11	+	2294200	2294258
chr11	+	2294184	2294320
chr11	+	2294567	2294602
chr11	+	2294902	2295064
chr11	+	2294975	2295019
chr11	+	2295476	2295553
chr11	+	4906787	4906853
chr11	+	4942125	4942293
chr11	+	4966450	4966553
chr11	+	4968300	4968363
chr11	+	4968557	4968637
chr11	+	4969577	4969683
chr11	-	5139299	5139346
chr11	-	5203778	5203894
chr11	-	5204620	5204732
chr11	-	5204882	5204946
chr11	-	5205432	5205512
chr11	-	5211298	5211426
chr11	-	5210911	5211023
chr11	-	5212051	5212095
chr11	-	5212536	5212637
chr11	-	5226633	5226849
chr11	-	5227421	5227487
chr11	-	5231577	5231648
chr11	-	5232325	5232432
chr11	-	5232341	5232379
chr11	-	5246606	5246803
chr11	-	5247542	5247604
chr11	-	5255178	5255303
chr11	-	5370409	5370540
chr11	-	5487483	5487560
chr11	-	5487444	5487674
chr11	-	5570586	5570702
chr11	+	5574884	5574951
chr11	+	5579046	5579212
chr11	+	5582197	5582271
chr11	+	5582518	5582641
chr11	+	5584829	5584909
chr11	+	5586305	5586446
chr11	+	5588068	5588106
chr11	+	5588059	5588142
chr11	+	5588457	5588550
chr11	+	5611461	5611583
chr11	+	5611899	5611936
chr11	+	5617993	5618105
chr11	+	5619027	5619070
chr11	+	5620524	5620591
chr11	+	5620765	5620870
chr11	+	5620783	5620848
chr11	-	5642483	5642549
chr11	-	5643213	5643310
chr11	-	5643545	5643644
chr11	-	5645281	5645408
chr11	-	5648050	5648120
chr11	-	5656289	5656436
chr11	-	5657240	5657343
chr11	-	5659968	5660185
chr11	-	5662112	5662260
chr11	+	5673858	5673964
chr11	+	5673291	5673383
chr11	+	5674480	5674559
chr11	+	5675436	5675544
chr11	+	5681614	5681700
chr11	+	5684690	5684739
chr11	+	5686137	5686326
chr11	+	5686675	5686798
chr11	+	5690045	5690115
chr11	+	5688815	5688901
chr11	+	5699175	5699296
chr11	+	5712304	5712495
chr11	+	63973830	63973868
chr11	+	64082988	64083161
chr11	+	64085506	64085557
chr11	+	64086237	64086308
chr11	+	64087570	64087662
chr11	+	64088610	64088722
chr11	+	64089825	64089950
chr11	+	64092256	64092359
chr11	+	64092997	64093071
chr11	+	64093037	64093129
chr11	+	64094644	64094770
chr11	+	64115029	64115087
chr11	+	64115603	64115679
chr11	+	64116676	64116750
chr11	+	64117291	64117364
chr11	+	64117990	64118165
chr11	+	64122723	64122815
chr11	+	64123204	64123395
chr11	+	64124284	64124391
chr11	+	64124537	64124638
chr11	+	64125010	64125061
chr11	-	64136667	64136884
chr11	-	64143480	64143517
chr11	-	64145894	64146032
chr11	-	64148250	64148381
chr11	-	64150824	64150936
chr11	-	64158905	64159009
chr11	-	64162941	64163103
chr11	-	64159906	64159987
chr11	-	64166996	64167150
chr11	-	64172458	64172588
chr11	-	64173293	64173403
chr11	-	64174741	64174844
chr11	-	64175898	64175962
chr11	-	64176773	64176970
chr11	-	64183173	64183236
chr11	-	64179355	64179516
chr11	-	64184621	64184713
chr11	-	64190028	64190177
chr11	-	64191999	64192067
chr11	-	64193772	64193938
chr11	-	64196039	64196169
chr11	-	64202555	64202647
chr11	-	64211383	64211685
chr11	-	64216256	64216326
chr11	-	64219033	64219231
chr11	-	64224582	64224724
chr11	-	64238851	64239105
chr11	-	64251219	64251263
chr11	-	64252583	64252657
chr11	-	64251551	64251732
chr11	-	64253152	64253220
chr11	-	64253885	64254015
chr11	-	64254374	64254421
chr11	-	64259301	64259513
chr11	-	64259788	64259864
chr11	-	64260485	64260540
chr11	-	64262292	64262459
chr11	-	64263600	64263635
chr11	-	64263959	64264012
chr11	-	64264292	64264400
chr11	-	64264539	64264688
chr11	-	64265370	64265484
chr11	-	64265668	64265760
chr11	-	64266420	64266462
chr11	-	64266320	64266567
chr11	-	64267054	64267122
chr11	-	64267935	64267976
chr11	-	64268582	64268705
chr11	-	64270859	64270959
chr11	-	64271147	64271229
chr11	-	64274197	64274359
chr11	-	64275256	64275361
chr11	-	64275536	64275631
chr11	-	64275864	64275915
chr11	-	64276240	64276329
chr11	-	64276770	64276845
chr11	-	64277238	64277313
chr11	-	64277815	64277902
chr11	-	64278133	64278270
chr11	-	64278525	64278640
chr11	-	64279200	64279308
chr11	-	64280502	64280582
chr11	-	64282036	64282248
chr11	-	64282894	64283016
chr11	-	64289709	64289865
chr11	-	64289660	64289745
chr11	-	64290711	64290833
chr11	-	64291149	64291234
chr11	-	64291326	64291403
chr11	-	64291416	64291487
chr11	-	64291422	64291522
chr11	-	64291945	64292080
chr11	-	64292691	64292823
chr11	-	64293915	64293990
chr11	-	64294194	64294277
chr11	-	64296840	64296920
chr11	-	64294776	64294901
chr11	-	64299219	64299466
chr11	-	64301754	64301926
chr11	-	64300743	64300790
chr11	-	64302241	64302292
chr11	-	64313689	64313769
chr11	-	64313880	64313923
chr11	-	64314044	64314125
chr11	-	64314323	64314432
chr11	-	64315823	64315874
chr11	-	64315215	64315387
chr11	-	64319809	64319937
chr11	-	64320477	64320527
chr11	-	64321241	64321317
chr11	-	64321478	64321534
chr11	-	64322577	64322659
chr11	-	64323290	64323365
chr11	-	64323574	64323625
chr11	-	64323758	64323808
chr11	-	64324481	64324525
chr11	-	64325305	64325483
chr11	-	64325997	64326079
chr11	-	64326304	64326420
chr11	-	64326704	64326785
chr11	-	64327034	64327069
chr11	-	64328933	64329015
chr11	-	64329299	64329392
chr11	-	64330027	64330248
chr11	-	64329869	64329907
chr11	-	64330908	64330987
chr11	-	64331355	64331443
chr11	-	64331792	64331853
chr11	-	64331851	64332018
chr11	-	64333400	64333489
chr11	-	64333554	64333682
chr11	-	64334203	64334311
chr11	-	64334194	64334304
chr11	-	64334349	64334509
chr11	-	64334493	64334544
chr11	-	64334338	64334474
chr11	-	64334729	64334791
chr11	-	64334993	64335040
chr11	-	64350003	64350110
chr11	-	64350643	64350714
chr11	-	64351014	64351064
chr11	-	64351230	64351308
chr11	-	64351474	64351570
chr11	-	64353010	64353117
chr11	-	64354120	64354235
chr11	-	64355282	64355314
chr11	-	64355006	64355114
chr11	-	64355941	64356117
chr11	-	64357105	64357206
chr11	-	64357117	64357185
chr11	-	64357419	64357553
chr11	-	64358064	64358182
chr11	-	64358657	64358840
chr11	-	64359303	64359377
chr11	-	64359703	64359755
chr11	-	64359996	64360128
chr11	-	64360348	64360428
chr11	-	64360606	64360697
chr11	-	64360883	64360932
chr11	-	64361494	64361586
chr11	-	64362460	64362678
chr11	-	64362980	64363036
chr11	-	64363343	64363424
chr11	-	64363865	64364140
chr11	-	64364320	64364424
chr11	-	64364839	64364904
chr11	-	64368273	64368440
chr11	-	64377518	64377629
chr11	-	64377357	64377436
chr11	-	64379186	64379254
chr11	-	64378913	64379008
chr11	-	64379614	64379680
chr11	-	64381205	64381283
chr11	-	64385748	64386028
chr11	-	64399967	64400140
chr11	-	64398979	64399183
chr11	-	64398991	64399032
chr11	-	64402669	64402747
chr11	-	64403371	64403478
chr11	-	64419702	64419781
chr11	-	64420686	64420754
chr11	-	64421043	64421171
chr11	-	64421601	64421666
chr11	-	64422034	64422104
chr11	-	64422439	64422614
chr11	-	64423653	64423725
chr11	-	64424775	64424873
chr11	-	64425754	64425966
chr11	-	64426441	64426532
chr11	-	64426471	64426532
chr11	-	64426824	64427045
chr11	-	64427517	64427591
chr11	-	64429153	64429223
chr11	-	64430052	64430130
chr11	-	64430245	64430341
chr11	-	64430597	64430673
chr11	-	64430945	64431125
chr11	-	64431474	64431554
chr11	-	64432319	64432402
chr11	-	64433202	64433279
chr11	-	64433499	64433627
chr11	-	64433986	64434053
chr11	-	64434460	64434566
chr11	-	64435742	64435795
chr11	-	64436055	64436100
chr11	-	64436884	64436995
chr11	-	64437234	64437310
chr11	-	64437650	64437794
chr11	-	64437992	64438077
chr11	-	64438305	64438383
chr11	-	64438313	64438378
chr11	-	116127281	116127319
chr11	-	116133493	116133557
chr11	-	116133954	116133989
chr11	-	116134910	116134954
chr11	-	116135710	116135767
chr11	-	116137824	116137913
chr11	-	116137813	116137934
chr11	-	116141024	116141080
chr11	-	116145710	116145882
chr11	-	116147506	116147673
chr11	-	116151288	116151377
chr11	-	116155194	116155376
chr11	-	116156666	116156820
chr11	-	116158611	116158663
chr11	-	116159384	116159449
chr11	-	116160213	116160257
chr11	-	116160669	116160730
chr11	-	116160569	116160621
chr11	-	116160936	116161007
chr11	-	116161098	116161264
chr11	-	116161601	116161667
chr11	-	116162246	116162403
chr11	-	116162737	116162808
chr11	-	116163242	116163293
chr11	-	116163611	116163646
chr11	-	116163622	116163737
chr11	-	116163706	116163757
chr11	-	116167250	116167342
chr11	-	116167645	116167731
chr11	-	116168187	116168274
chr11	-	116198098	116198217
chr11	-	116198729	116198844
chr11	+	116205914	116206040
chr11	+	116205973	116206028
chr11	+	116205955	116206029
chr11	+	116206566	116206659
chr11	+	116207312	116207431
chr11	+	116206835	116206930
chr11	-	116212667	116212788
chr11	-	116213115	116213227
chr11	-	116213337	116213440
chr11	-	116213419	116213457
chr11	-	116213348	116213447
chr11	-	116221747	116221855
chr11	-	116221598	116221873
chr11	-	116223202	116223237
chr11	-	116222534	116222649
chr11	-	116224073	116224142
chr11	-	116229590	116229794
chr11	-	116235009	116235111
chr11	-	116234741	116234812
chr11	-	116236822	116236929
chr11	-	116237347	116237444
chr11	-	116237986	116238089
chr11	-	116239203	116239453
chr11	-	116241272	116241368
chr11	-	116244082	116244152
chr11	-	116247406	116247531
chr11	-	116249744	116249820
chr11	-	116250006	116250165
chr11	-	116251195	116251290
chr11	-	116251507	116251648
chr11	-	116251955	116252051
chr11	-	116252564	116252659
chr11	-	116253141	116253247
chr11	-	116271886	116272116
chr11	-	116272774	116272895
chr11	-	116301127	116301223
chr11	-	116292456	116292587
chr11	-	116326577	116326664
chr11	-	116332027	116332162
chr11	+	131011170	131011270
chr11	+	130844215	130844346
chr11	+	130997801	130997918
chr12	-	38633717	38633798
chr12	-	38721361	38721530
chr12	-	38773212	38773272
chr12	+	38898809	38898838
chr12	+	38905382	38905505
chr12	+	38910899	38910957
chr12	+	38912473	38912543
chr12	+	38915859	38915948
chr12	+	38919074	38919196
chr12	+	38920843	38921118
chr12	+	38926185	38926322
chr12	+	38930279	38930330
chr12	+	38931957	38931995
chr12	+	38936402	38936578
chr12	+	38939170	38939313
chr12	+	38940270	38940432
chr12	+	38945863	38945974
chr12	+	38954838	38954874
chr12	+	38957160	38957417
chr12	+	38959285	38959381
chr12	+	38964444	38964489
chr12	+	38970593	38970780
chr12	+	38974390	38974463
chr12	+	38975168	38975226
chr12	+	38976233	38976337
chr12	+	38979096	38979131
chr12	+	38980581	38980697
chr12	+	38982711	38982763
chr12	+	38983614	38983751
chr12	+	38985338	38985381
chr12	+	38987009	38987071
chr12	+	38988886	38989059
chr12	+	38989597	38989720
chr12	+	38991873	38992040
chr12	+	38993537	38993680
chr12	+	38995183	38995269
chr12	+	38996571	38996825
chr12	+	39000819	39000899
chr12	+	39001452	39001494
chr12	+	39002297	39002335
chr12	+	39002906	39003046
chr12	+	39005115	39005196
chr12	+	39011623	39011771
chr12	+	39019091	39019215
chr12	+	39025256	39025354
chr12	+	39027427	39027462
chr12	+	39028664	39028795
chr12	+	39032507	39032640
chr12	+	39034797	39034906
chr12	+	39037453	39037642
chr12	+	39039914	39040070
chr12	+	39044011	39044152
chr12	+	39046872	39047058
chr12	+	39047432	39047572
chr12	+	39074588	39074716
chr12	+	39079500	39079676
chr12	+	39091869	39091970
chr12	+	39096084	39096325
chr12	+	39098705	39099026
chr12	+	39099653	39099830
chr12	+	39100595	39100730
chr12	+	39101135	39101221
chr12	+	39101421	39101518
chr12	+	39101983	39102126
chr12	+	39104699	39104764
chr12	+	39107290	39107394
chr12	+	39107626	39107749
chr12	+	39109040	39109126
chr12	+	39111576	39111611
chr12	+	39111937	39112029
chr12	+	39112665	39112694
chr12	+	39113232	39113307
chr12	+	39115739	39115851
chr12	+	39116294	39116402
chr12	+	39117425	39117571
chr12	+	39118916	39119146
chr12	+	39121071	39121123
chr12	+	39121308	39121380
chr12	+	39122634	39122763
chr12	+	39123569	39123821
chr12	+	39125237	39125351
chr13	+	29422048	29422224
chr13	-	29681618	29681920
chr13	-	29694536	29694719
chr13	-	29702220	29702288
chr13	-	29703177	29703260
chr13	-	29707790	29708002
chr13	-	29712788	29712919
chr13	-	29721993	29722175
chr13	-	29738638	29738852
chr13	-	29752628	29752932
chr13	-	29774729	29775025
chr13	-	29776480	29776527
chr13	-	29772148	29772430
chr13	-	29761529	29761647
chr13	+	112366581	112366666
chr13	+	112384554	112384646
chr13	+	112431399	112431574
chr13	+	112417390	112417578
chr13	+	112491507	112491698
chr13	+	112508441	112508495
chr13	+	112509426	112509589
chr13	+	112517258	112517356
chr13	+	112519858	112520072
chr13	+	112521849	112522114
chr13	+	112523908	112524006
chr13	+	112526467	112526569
chr13	+	112526860	112527031
chr13	+	112528734	112528872
chr13	+	112530003	112530074
chr13	+	112534012	112534226
chr13	+	112535538	112535618
chr13	+	112537442	112537516
chr13	+	112539626	112539731
chr13	+	112546924	112547029
chr13	+	112554698	112554859
chr13	+	112553695	112553833
chr13	+	112556861	112556976
chr13	+	112559591	112559694
chr13	+	112560297	112560399
chr13	+	112560784	112560912
chr13	+	112562472	112562600
chr13	+	112563552	112563589
chr13	+	112566903	112566944
chr13	+	112574877	112575010
chr13	+	112576367	112576579
chr13	+	112579594	112579697
chr13	+	112583668	112583773
chr13	+	112609956	112610059
chr13	+	112610940	112611029
chr13	+	112638699	112638926
chr13	+	112696455	112696508
chr13	+	112705073	112705195
chr13	+	112701219	112701340
chr13	+	112711712	112711770
chr13	+	112713418	112713559
chr13	+	112712307	112712380
chr13	+	112720013	112720179
chr13	+	112744991	112745083
chr13	+	112727307	112727408
chr13	+	112729869	112729957
chr13	+	112743622	112743753
chr13	+	112747401	112747482
chr13	+	112747452	112747506
chr13	+	112762058	112762124
chr13	+	112752616	112752735
chr13	+	112748627	112748707
chr13	+	112752300	112752421
chr13	+	112764548	112764728
chr13	+	112766782	112766890
chr13	+	112767138	112767212
chr13	+	112768169	112768295
chr13	+	112772118	112772275
chr13	+	112774231	112774310
chr13	+	112776926	112776984
chr13	+	112777858	112777936
chr13	+	112778906	112779049
chr13	+	112779944	112780006
chr13	+	112780765	112780863
chr13	+	112782458	112782501
chr13	+	112783815	112783937
chr13	+	112785723	112785848
chr13	+	112786537	112786748
chr13	+	112787356	112787391
chr13	+	112787570	112787794
chr13	+	112788604	112788774
chr13	+	112789819	112789917
chr13	+	112790398	112790603
chr13	+	112790737	112790775
chr13	+	112791472	112791537
chr13	+	112792056	112792106
chr13	+	112792103	112792275
chr13	+	112792580	112792717
chr13	+	112792800	112792995
chr13	+	112795658	112795730
chr13	+	112797021	112797146
chr13	+	112797076	112797197
chr13	+	112799020	112799064
chr13	+	112808392	112808559
chr13	+	112809823	112810070
chr13	+	112814137	112814326
chr13	+	112814308	112814465
chr13	+	112816682	112816779
chr13	+	112818342	112818442
chr13	+	112819209	112819335
chr13	+	112820019	112820080
chr13	+	112830744	112830888
chr13	+	112831933	112832089
chr14	-	98718001	98718062
chr14	-	98767792	98767928
chr14	-	98801618	98801760
chr14	-	98935956	98936052
chr14	-	98938537	98938611
chr14	-	98940926	98941010
chr14	-	98941656	98941817
chr14	-	98946012	98946149
chr14	-	98948833	98948888
chr14	-	98949591	98949773
chr15	-	41521161	41521257
chr15	-	41526123	41526170
chr15	-	41526421	41526505
chr15	-	41532263	41532442
chr15	-	41541041	41541078
chr15	-	41550987	41551196
chr15	-	41554787	41554956
chr15	-	41556847	41556952
chr15	-	41557957	41558002
chr15	-	41559149	41559252
chr15	-	41559519	41559606
chr15	-	41560983	41561052
chr15	-	41571368	41571412
chr15	-	41571613	41571655
chr15	-	41572146	41572268
chr15	-	41588565	41588851
chr15	-	41585679	41585799
chr15	+	41591198	41591364
chr15	+	41597552	41597784
chr15	+	41597630	41597708
chr15	+	41600245	41600360
chr15	+	41600670	41600793
chr15	+	41609009	41609038
chr15	+	41609398	41609472
chr15	-	41615075	41615154
chr15	-	41618626	41618765
chr15	-	41636380	41636508
chr15	-	41628590	41628641
chr15	-	41639192	41639320
chr15	-	41643964	41644092
chr15	-	41645445	41645523
chr15	-	41650610	41650799
chr15	-	41651105	41651138
chr15	-	41652141	41652230
chr15	-	41652435	41652487
chr15	-	41652656	41652735
chr15	-	41652770	41652834
chr15	-	41652671	41652706
chr15	-	41653027	41653113
chr15	-	41653543	41653665
chr15	-	41654205	41654366
chr15	-	41654562	41654636
chr15	-	41656081	41656208
chr15	-	41656481	41656521
chr15	-	41656737	41656855
chr15	-	41657294	41657358
chr15	-	41657469	41657513
chr15	-	41657849	41657909
chr15	-	41660145	41660280
chr15	-	41660662	41660697
chr15	-	41661122	41661273
chr15	-	41660996	41661075
chr15	-	41661455	41661535
chr15	-	41661855	41661950
chr15	-	41662174	41662215
chr15	-	41662535	41662644
chr15	-	41663368	41663625
chr15	-	41664208	41664251
chr15	-	41664133	41664228
chr15	-	41666769	41666854
chr15	-	41664662	41664833
chr15	+	41673277	41673376
chr15	+	41673034	41673328
chr15	+	41674095	41674389
chr15	+	41673898	41674000
chr15	+	41674758	41674837
chr15	+	41675114	41675283
chr15	+	41675582	41675632
chr15	+	41675790	41675871
chr15	+	41676714	41676857
chr15	+	41677094	41677231
chr15	+	41677931	41678031
chr15	+	41678602	41678643
chr15	-	41679292	41679369
chr15	-	41679906	41679976
chr15	-	41680216	41680270
chr15	-	41680547	41680655
chr15	-	41681598	41681791
chr15	-	41682979	41683038
chr15	-	41683653	41683820
chr15	-	41683964	41684106
chr15	-	41684342	41684428
chr15	-	41684641	41684752
chr15	-	41685747	41685969
chr15	-	41687475	41687567
chr15	-	41688698	41688746
chr15	-	41689416	41689517
chr15	-	41690180	41690307
chr15	-	41690488	41690559
chr15	-	41690835	41690946
chr15	-	41691144	41691203
chr15	-	41691754	41691832
chr15	-	41692064	41692142
chr15	-	41692414	41692503
chr15	-	41693123	41693235
chr15	-	41693547	41693632
chr15	-	41693813	41693855
chr15	-	41694598	41694708
chr15	-	41696521	41696698
chr15	-	41697900	41698132
chr15	-	41710606	41710710
chr15	-	41711357	41711429
chr15	-	41712025	41712066
chr15	-	41714352	41714494
chr15	-	41714673	41714788
chr15	-	41715086	41715163
chr15	-	41715340	41715458
chr15	-	41717426	41717566
chr15	-	41718863	41718955
chr15	-	41719518	41719626
chr15	-	41723569	41723740
chr15	-	41726628	41726758
chr15	-	41727003	41727078
chr15	-	41727747	41727886
chr15	-	41727994	41728110
chr15	-	41728224	41728262
chr15	-	41731310	41731499
chr15	-	41746628	41746696
chr15	-	41747345	41747484
chr15	+	41773129	41773300
chr15	+	41773043	41773196
chr15	+	41773926	41774069
chr15	+	41773887	41773983
chr15	+	41773861	41773895
chr15	+	41774554	41774628
chr15	+	41774812	41774924
chr15	+	41775413	41775495
chr15	+	41775669	41775725
chr15	+	41777304	41777401
chr15	+	41777787	41777893
chr15	+	41778284	41778424
chr15	+	41828250	41828353
chr15	+	41832905	41833001
chr15	+	41834219	41834295
chr15	+	41840066	41840164
chr15	+	41841736	41841794
chr15	+	41844028	41844158
chr15	+	41845177	41845347
chr15	+	41845571	41845658
chr15	+	41846525	41846561
chr15	+	41848228	41848374
chr15	+	41849155	41849288
chr15	+	41849883	41849920
chr15	+	41850147	41850303
chr15	-	41853561	41853612
chr15	-	41853915	41853950
chr15	-	41854669	41854756
chr15	-	41854946	41854990
chr15	-	41855107	41855190
chr15	-	41855424	41855468
chr15	-	41855701	41855822
chr15	-	41855751	41855831
chr15	-	41856139	41856233
chr15	-	41856541	41856603
chr15	+	41857058	41857156
chr15	+	41861288	41861391
chr15	+	41869848	41869974
chr15	+	41871915	41872011
chr15	+	41872123	41872230
chr15	+	41872168	41872211
chr15	+	41872626	41872728
chr15	+	41872885	41872960
chr15	+	41873521	41873649
chr15	-	41874711	41874827
chr15	-	41875105	41875174
chr15	-	41875524	41875610
chr15	-	41875817	41875871
chr15	-	41876235	41876310
chr15	-	41876521	41876616
chr15	-	41876558	41876608
chr15	-	41877090	41877158
chr15	-	41877564	41877723
chr15	-	41878149	41878297
chr15	+	41878613	41878725
chr15	-	41878634	41878716
chr15	-	41879049	41879109
chr15	-	41879022	41879153
chr15	+	41879747	41879849
chr15	+	41880435	41880528
chr15	+	41880729	41880920
chr15	+	41881097	41881139
chr15	-	41886341	41886475
chr15	-	41889484	41889633
chr15	-	41892641	41892711
chr15	-	41892855	41893033
chr15	-	41894290	41894403
chr15	-	41896009	41896175
chr15	-	41901622	41901657
chr15	+	41906719	41906790
chr15	+	41906854	41907156
chr15	+	41906905	41906940
chr15	+	41912806	41912883
chr15	+	41914885	41914983
chr15	+	41917863	41917994
chr15	+	41921056	41921267
chr15	+	41922015	41922107
chr15	+	41923015	41923101
chr15	+	41928993	41929087
chr15	+	41930857	41931122
chr15	+	41937550	41937676
chr15	+	41939175	41939292
chr15	+	41944994	41945092
chr15	-	41953495	41953556
chr15	-	41957887	41957965
chr15	-	41964063	41964180
chr15	-	41964521	41964645
chr15	-	41964706	41964845
chr15	-	41967501	41967608
chr15	-	41967795	41967979
chr15	-	41967768	41967869
chr15	-	41969059	41969121
chr15	-	41974837	41974914
chr15	-	41982918	41983007
chr15	-	41987377	41987535
chr15	-	41996304	41996386
chr15	-	41997766	41997853
chr15	-	41998840	41998930
chr15	-	41999042	41999100
chr15	-	41999153	41999224
chr15	-	42002713	42002916
chr16	-	4520.017	4558.017
chr16	-	5042.166	5326.166
chr16	-	5982.104	6144.104
chr16	-	6080.45	6121.45
chr16	-	6824.492	6859.492
chr16	-	7108.58	7193.58
chr16	-	7480.485	7552.485
chr16	-	7806.673	7870.673
chr16	-	8065.465	8183.465
chr16	-	8471.057	8551.057
chr16	+	13307.55	13474.55
chr16	-	40345.58	40430.58
chr16	-	42529.88	42711.88
chr16	+	45110.99	45190.99
chr16	+	45633.81	45758.81
chr16	+	45883.11	45960.11
chr16	+	46462.47	46530.47
chr16	+	46708	46784
chr16	-	48775.72	48837.72
chr16	-	49123.31	49279.31
chr16	-	49133.84	49180.84
chr16	-	49548.41	49703.41
chr16	-	49864.89	49999.89
chr16	-	50116.76	50187.76
chr16	-	50295.01	50386.01
chr16	-	50641.91	50692.91
chr16	-	51328.2	51374.2
chr16	-	51479.25	51546.25
chr16	-	51715.56	51790.56
chr16	-	52398.83	52501.83
chr16	-	53188.58	53286.58
chr16	-	54224.23	54292.23
chr16	-	54557.88	54633.88
chr16	-	54862.1	54927.1
chr16	-	56231.95	56305.95
chr16	-	59747.27	59858.27
chr16	-	61475.23	61570.23
chr16	+	68779.73	68919.73
chr16	+	70387.52	70469.52
chr16	+	73577.55	73768.55
chr16	-	75290.86	75442.86
chr16	-	75629.76	75790.76
chr16	-	77470.36	77580.36
chr16	-	79140.98	79266.98
chr16	-	81685.68	81883.68
chr16	-	82845.79	82902.79
chr16	-	86324.21	86379.21
chr16	-	88415.43	88505.43
chr16	-	93568.56	93642.56
chr16	-	100866.9	101072.9
chr16	-	104331.4	104416.4
chr16	-	108299.5	108469.5
chr16	-	113268.3	113411.3
chr16	-	114437.2	114503.2
chr16	-	119990.9	120143.9
chr16	-	125840.4	125988.4
chr16	-	128362.9	128531.9
chr16	+	143306.2	143446.2
chr16	+	144163.2	144198.2
chr16	+	147954.8	148057.8
chr16	+	156081.9	156142.9
chr16	+	156150.8	156202.8
chr16	+	156485.6	156568.6
chr16	+	162984	163123
chr16	+	163037.6	163096.6
chr16	+	163371.9	163457.9
chr16	+	166785.9	166915.9
chr16	+	166843.9	166893.9
chr16	+	167003.3	167061.3
chr16	+	167212.6	167277.6
chr16	+	170883.9	170968.9
chr16	-	179852.4	179957.4
chr16	-	179416	179499
chr16	-	179681.7	179853.7
chr16	-	180160.2	180226.2
chr16	-	181364.1	181418.1
chr16	-	187891.5	187929.5
chr16	-	191693.4	191868.4
chr16	-	197977.5	198066.5
chr16	-	198224.1	198280.1
chr16	-	203287.5	203392.5
chr16	-	215781.5	215924.5
chr16	-	217497.5	217539.5
chr16	-	217767.6	217883.6
chr16	-	218489.8	218634.8
chr16	-	218473.6	218611.6
chr16	+	235716.2	235789.2
chr16	+	238910.2	239038.2
chr16	+	242851.1	242991.1
chr16	+	244182.4	244306.4
chr16	+	244016.5	244110.5
chr16	+	244780.1	244940.1
chr16	+	249693.9	249919.9
chr16	+	249824.2	249896.2
chr16	+	250952.5	251067.5
chr16	+	250178.5	250379.5
chr16	+	251559.7	251721.7
chr16	+	252246.9	252327.9
chr16	+	252761.9	252934.9
chr16	+	253484.7	253627.7
chr16	+	253841.5	253940.5
chr16	+	254371.5	254572.5
chr16	+	255784	255852
chr16	+	257417.9	257548.9
chr16	-	259403.9	259489.9
chr16	-	259819.1	259873.1
chr16	-	260879.5	260953.5
chr16	-	261111.9	261197.9
chr16	-	261960.8	262038.8
chr16	-	262564.1	262624.1
chr16	-	263136.1	263432.1
chr16	-	263661.6	263703.6
chr16	-	263888.7	264033.7
chr16	-	264159.1	264200.1
chr16	-	264619.8	264720.8
chr16	-	265094.5	265168.5
chr16	-	265552.8	265649.8
chr16	-	265554.3	265659.3
chr16	+	271527.2	271646.2
chr16	+	271363.3	271427.3
chr16	+	271951.2	272043.2
chr16	+	272125.2	272264.2
chr16	+	272422	272457
chr16	+	273708.4	273793.4
chr16	+	274797	274875
chr16	+	275240.9	275275.9
chr16	+	275958	276019
chr16	+	275881.5	275989.5
chr16	+	276947	276988
chr16	-	279216	279357
chr16	-	279000	279131
chr16	-	278615	278658
chr16	-	279967.4	280047.4
chr16	-	282591.6	282813.6
chr16	-	284346.1	284451.1
chr16	-	287533.6	287658.6
chr16	-	292021.6	292135.6
chr16	-	294829.8	294902.8
chr16	-	302795.2	302917.2
chr16	-	315183.6	315253.6
chr16	-	339376.6	339691.6
chr16	-	357862.8	357913.8
chr16	-	358773.8	358906.8
chr16	-	358667.1	358741.1
chr16	-	359375.7	359539.7
chr16	-	359655.6	359727.6
chr16	-	360302.8	360419.8
chr16	-	360318	360437
chr16	-	360291.3	360356.3
chr16	-	360247.4	360375.4
chr16	-	362502.4	362582.4
chr16	-	363416.2	363622.2
chr16	-	364515.6	364580.6
chr16	-	364950.4	365126.4
chr16	-	365917.9	365998.9
chr16	-	366889.2	366998.2
chr16	-	367172.9	367311.9
chr16	-	368952.3	369136.3
chr16	-	368015.3	368096.3
chr16	-	371771.2	371909.2
chr16	-	374951.2	375077.2
chr16	+	387784.8	387868.8
chr16	+	388765.1	388810.1
chr16	+	388442.8	388577.8
chr16	+	389138.4	389236.4
chr16	+	389152.5	389263.5
chr16	+	389571.8	389600.8
chr16	+	389757.9	389826.9
chr16	+	389996.7	390060.7
chr16	+	391205.5	391313.5
chr16	+	393669.5	393758.5
chr16	+	395124.3	395307.3
chr16	+	395724	395923
chr16	+	396611.8	396665.8
chr16	+	397162.6	397217.6
chr16	+	399809.5	399883.5
chr16	+	397929.9	398027.9
chr16	+	400518.9	400655.9
chr16	+	400534.4	400569.4
chr16	+	400860.8	400910.8
chr16	+	400842.4	400967.4
chr16	+	401186.4	401295.4
chr16	+	401746.3	401880.3
chr16	+	438660	438839
chr16	+	456994.9	457153.9
chr16	+	465095	465179
chr16	+	470119.6	470177.6
chr16	+	466292.3	466405.3
chr16	+	478449.2	478521.2
chr16	+	480556.2	480618.2
chr16	+	482271.5	482410.5
chr16	+	492583.1	492713.1
chr16	+	486899	487201
chr16	+	494815.9	494997.9
chr16	+	25957723	25957887
chr18	-	23796757	23796828
chr18	-	23797544	23797627
chr18	-	23818424	23818534
chr18	-	23819287	23819422
chr18	-	23820652	23820964
chr18	-	23823213	23823449
chr18	-	23825383	23825469
chr18	-	23827062	23827130
chr18	-	23832830	23832896
chr18	-	23839151	23839365
chr18	-	23841466	23841564
chr18	-	23844822	23844937
chr18	-	23846097	23846207
chr18	-	23885684	23885778
chr18	-	23859277	23859446
chr18	-	23867941	23868148
chr18	-	23922793	23922917
chr18	-	24000831	24000954
chr18	-	23988013	23988081
chr18	+	59412717	59412788
chr18	+	59413399	59413591
chr18	+	59420391	59420454
chr18	-	59457102	59457143
chr18	-	59457652	59457774
chr18	-	59457565	59457627
chr18	-	59458376	59458483
chr18	-	59459358	59459444
chr18	-	59460910	59461005
chr18	-	59461490	59461541
chr18	-	59461900	59461996
chr18	-	59474533	59474607
chr18	-	59475383	59475457
chr18	-	59476593	59476701
chr18	-	59477408	59477515
chr18	-	59478799	59478897
chr18	-	59479175	59479249
chr18	-	59479507	59479619
chr18	+	59600069	59600123
chr18	+	59600369	59600524
chr18	+	59598223	59598273
chr18	+	59596980	59597108
chr18	+	59609358	59609419
chr18	+	59610693	59610799
chr18	+	59613960	59614072
chr18	+	59616407	59616566
chr18	+	59618164	59618385
chr18	+	59621917	59622024
chr18	+	59700361	59700613
chr18	+	59707709	59707814
chr18	+	59709328	59709595
chr18	+	59709284	59709384
chr18	+	59710146	59710221
chr18	+	59712520	59712600
chr18	+	59715115	59715238
chr18	+	59715564	59715725
chr18	+	59719616	59719803
chr18	+	59720217	59720318
chr18	+	59720817	59720989
chr18	+	59725771	59726057
chr18	+	59730163	59730208
chr18	+	59735160	59735257
chr18	+	59735910	59736074
chr18	+	59737053	59737151
chr18	+	59738316	59738563
chr18	+	59750626	59750683
chr18	+	59752768	59752937
chr18	+	59770654	59770843
chr18	+	59771992	59772074
chr18	+	59773102	59773245
chr18	+	59780053	59780138
chr18	+	59785810	59785856
chr18	+	59789539	59789681
chr18	+	59792149	59792219
chr18	+	59791180	59791482
chr18	+	59797378	59797509
chr18	+	59798209	59798385
chr18	+	59801163	59801414
chr18	+	59802345	59802445
chr18	+	59804846	59804884
chr18	+	59803812	59803868
chr18	+	59804102	59804272
chr18	+	59821722	59821793
chr19	+	59063317	59063429
chr19	+	59064167	59064390
chr19	+	59063200	59063285
chr19	+	59064727	59064771
chr19	+	59065083	59065286
chr19	+	59077506	59077586
chr19	+	59077326	59077405
chr19	+	59077557	59077595
chr19	+	59077939	59077968
chr19	+	59078543	59078698
chr19	+	59082880	59083016
chr19	+	59084878	59084922
chr19	+	59085780	59085860
chr19	+	59087123	59087226
chr19	+	59087964	59088021
chr19	+	59088333	59088393
chr19	+	59090105	59090203
chr19	+	59089211	59089429
chr19	+	59093215	59093323
chr19	+	59094438	59094527
chr19	+	59095576	59095671
chr19	+	59096266	59096330
chr19	+	59098970	59099072
chr19	+	59101134	59101229
chr19	+	59101541	59101683
chr19	+	59106263	59106375
chr19	+	59108957	59109007
chr19	+	59109975	59110129
chr19	+	59123227	59123307
chr19	+	59136841	59136934
chr19	+	59168315	59168527
chr19	+	59173902	59173980
chr19	+	59175321	59175416
chr19	+	59191841	59191962
chr19	+	59193995	59194215
chr19	+	59203921	59204049
chr19	-	59236387	59236428
chr19	-	59237111	59237209
chr19	-	59246031	59246113
chr19	-	59251122	59251301
chr19	-	59253692	59253754
chr19	-	59254038	59254162
chr19	-	59290825	59290896
chr19	-	59291578	59291796
chr19	-	59293937	59294041
chr19	-	59294768	59294838
chr19	-	59295529	59295615
chr19	-	59297089	59297204
chr19	+	59298067	59298171
chr19	+	59298044	59298191
chr19	+	59298113	59298181
chr19	+	59300594	59300671
chr19	+	59300832	59301007
chr19	+	59301175	59301247
chr19	+	59301709	59301774
chr19	+	59301628	59301762
chr19	-	59302667	59302751
chr19	-	59303254	59303334
chr19	+	59303875	59303942
chr19	+	59304047	59304076
chr19	-	59305868	59305978
chr19	-	59310044	59310122
chr19	-	59310150	59310297
chr19	-	59310627	59310665
chr19	+	59312596	59312712
chr19	+	59312891	59312992
chr19	+	59313254	59313320
chr19	+	59313046	59313129
chr19	+	59313705	59313749
chr19	+	59314506	59314718
chr19	+	59317244	59317366
chr19	+	59317895	59318074
chr19	+	59318760	59318848
chr19	+	59319584	59319670
chr19	+	59321090	59321202
chr19	+	59320677	59320736
chr19	+	59322785	59322924
chr19	+	59322239	59322535
chr19	+	59323390	59323460
chr19	+	59323617	59323663
chr19	+	59325319	59325420
chr19	+	59334812	59334916
chr19	+	59338562	59338637
chr19	+	59338812	59338932
chr19	+	59339091	59339165
chr19	+	59339305	59339359
chr19	+	59339687	59339761
chr19	+	59340814	59340918
chr19	+	59340160	59340263
chr19	+	59340775	59340850
chr19	+	59341762	59341812
chr19	+	59343467	59343659
chr19	+	59344685	59344829
chr19	+	59346879	59346919
chr19	+	59347878	59347957
chr19	+	59348370	59348408
chr19	+	59348560	59348675
chr19	+	59348954	59349006
chr19	+	59349401	59349484
chr19	+	59349401	59349492
chr19	-	59351979	59352123
chr19	-	59352856	59353012
chr19	-	59354319	59354455
chr19	-	59356198	59356261
chr19	-	59356161	59356269
chr19	-	59357461	59357605
chr19	-	59358092	59358166
chr19	-	59358486	59358524
chr19	-	59358975	59359103
chr19	-	59358939	59359206
chr19	-	59359808	59359857
chr19	-	59360447	59360659
chr19	-	59361332	59361428
chr19	-	59363862	59363929
chr19	-	59364492	59364619
chr19	-	59365552	59365848
chr19	-	59367801	59367961
chr19	-	59367955	59368062
chr19	-	59368032	59368214
chr19	-	59373123	59373206
chr19	-	59374826	59374922
chr19	-	59377589	59377636
chr19	-	59381979	59382050
chr19	-	59383483	59383593
chr19	-	59384363	59384559
chr19	-	59384456	59384638
chr19	+	59386684	59386755
chr19	+	59386690	59386785
chr19	+	59386161	59386253
chr19	+	59386716	59386774
chr19	+	59387291	59387375
chr19	+	59387633	59387674
chr19	+	59388649	59388725
chr19	+	59396641	59396766
chr19	+	59396654	59396712
chr19	+	59396716	59396796
chr19	+	59396982	59397148
chr19	+	59400605	59400656
chr19	+	59402845	59402968
chr19	-	59413422	59413597
chr19	-	59414173	59414251
chr19	-	59414559	59414706
chr19	-	59415377	59415458
chr19	-	59415990	59416111
chr19	-	59416575	59416696
chr19	-	59417150	59417278
chr19	-	59417821	59417857
chr19	-	59418307	59418375
chr19	-	59418491	59418527
chr19	-	59418950	59419018
chr19	-	59434041	59434157
chr19	-	59434330	59434447
chr19	-	59435200	59435296
chr19	-	59435716	59435884
chr19	-	59436434	59436470
chr19	-	59437029	59437136
chr19	-	59437020	59437193
chr19	-	59437614	59437650
chr19	-	59438033	59438115
chr19	-	59438255	59438375
chr19	-	59438555	59438608
chr19	-	59447340	59447428
chr19	-	59447022	59447255
chr19	-	59447822	59447893
chr19	-	59448322	59448467
chr19	-	59449259	59449312
chr19	-	59449798	59449923
chr19	-	59449817	59450013
chr19	-	59450228	59450371
chr19	-	59450716	59450805
chr19	-	59451432	59451593
chr19	-	59452021	59452063
chr19	-	59452419	59452537
chr19	-	59452493	59452533
chr19	-	59452756	59452810
chr19	-	59470842	59470931
chr19	-	59471852	59471902
chr19	-	59471775	59471851
chr19	-	59472333	59472447
chr19	-	59472691	59472846
chr19	-	59473271	59473350
chr19	-	59473389	59473439
chr19	-	59473700	59473867
chr19	-	59474338	59474434
chr19	-	59474874	59474925
chr19	-	59475355	59475439
chr19	-	59475770	59475867
chr19	-	59475999	59476070
chr19	-	59476289	59476382
chr19	-	59476469	59476503
chr19	-	59493487	59493628
chr19	-	59494097	59494228
chr19	-	59494718	59494873
chr19	-	59494596	59494677
chr19	-	59495137	59495180
chr19	-	59495590	59495711
chr19	-	59495858	59495894
chr19	-	59496191	59496334
chr19	-	59496660	59496707
chr19	-	59497213	59497338
chr19	-	59501473	59501521
chr19	-	59510679	59510772
chr19	-	59511587	59511715
chr19	-	59514837	59514940
chr19	-	59515266	59515381
chr19	-	59515524	59515586
chr19	-	59515913	59516071
chr19	-	59536874	59536990
chr19	-	59537959	59538157
chr19	-	59540366	59540410
chr19	-	59540852	59540970
chr19	-	59541338	59541472
chr19	-	59541793	59541891
chr19	-	59542030	59542104
chr19	-	59559311	59559356
chr19	-	59559429	59559605
chr19	-	59560090	59560224
chr19	-	59563169	59563300
chr19	-	59561146	59561331
chr19	-	59562143	59562249
chr19	-	59563935	59564101
chr19	-	59563542	59563642
chr19	-	59564274	59564325
chr19	-	59566559	59566697
chr19	-	59566313	59566387
chr19	-	59566266	59566387
chr19	-	59567829	59567963
chr19	-	59567961	59568062
chr19	-	59569366	59569529
chr19	-	59570737	59570919
chr19	-	59568015	59568064
chr19	+	59618884	59618961
chr19	+	59619157	59619355
chr19	+	59621535	59621611
chr19	+	59621848	59621956
chr19	+	59622317	59622430
chr19	+	59623437	59623501
chr19	+	59623983	59624030
chr19	+	59623853	59624008
chr19	+	59623895	59623984
chr19	+	59624708	59624834
chr19	+	59624819	59624864
chr19	+	59628675	59628840
chr19	+	59629589	59629659
chr19	+	59631558	59631695
chr19	+	59632555	59632758
chr19	+	59633168	59633278
chr19	+	59633620	59633655
chr19	+	59633942	59634043
chr19	+	59636985	59637040
chr19	+	59638171	59638282
chr19	+	59638726	59638797
chr19	+	59638917	59639032
chr19	+	59638911	59638986
chr19	+	59639229	59639300
chr19	+	59653078	59653221
chr19	+	59654033	59654215
chr19	+	59653896	59654077
chr19	+	59654575	59654672
chr19	+	59655264	59655337
chr19	+	59656193	59656290
chr19	+	59656895	59656969
chr19	+	59657678	59657801
chr19	+	59658145	59658209
chr19	+	59658684	59658744
chr19	+	59659532	59659591
chr19	+	59660498	59660596
chr19	+	59661021	59661089
chr19	+	59662494	59662548
chr19	+	59661612	59661716
chr19	+	59661610	59661711
chr19	+	59664705	59664780
chr19	-	59669997	59670185
chr19	-	59675211	59675279
chr19	+	59706495	59706624
chr19	+	59706123	59706305
chr19	+	59708066	59708239
chr19	+	59711408	59711540
chr19	+	59712929	59712994
chr19	+	59735946	59736053
chr19	+	59736245	59736377
chr19	+	59737657	59737785
chr19	+	59739687	59739808
chr19	+	59740786	59740872
chr19	+	59741865	59741900
chr19	+	59741977	59742051
chr19	+	59746455	59746535
chr19	+	59776865	59776964
chr19	+	59776912	59777053
chr19	+	59777211	59777279
chr19	+	59777438	59777534
chr19	+	59777910	59777999
chr19	+	59778468	59778527
chr19	+	59778935	59778997
chr19	+	59779588	59779740
chr19	+	59790375	59790461
chr19	+	59797234	59797374
chr19	+	59797568	59797640
chr19	+	59797835	59797883
chr19	+	59798243	59798307
chr19	+	59798742	59798850
chr19	+	59798809	59798896
chr19	+	59799284	59799359
chr19	+	59800744	59800932
chr19	+	59802703	59802768
chr19	+	59803849	59803952
chr19	+	59830512	59830587
chr19	+	59834065	59834217
chr19	+	59834374	59834490
chr19	+	59834618	59834741
chr19	+	59835057	59835092
chr19	+	59835514	59835566
chr19	+	59836180	59836245
chr19	+	59836595	59836682
chr19	+	59836694	59836741
chr19	+	59837012	59837069
chr19	+	59837002	59837133
chr19	+	59837379	59837459
chr19	+	59837753	59837812
chr19	+	59838287	59838339
chr19	+	59838594	59838638
chr19	+	59838910	59839130
chr19	+	59839018	59839053
chr19	+	59849745	59849885
chr19	+	59865501	59865615
chr19	+	59865812	59866014
chr19	+	59866351	59866494
chr19	+	59866855	59866925
chr19	+	59867370	59867444
chr19	+	59867852	59867950
chr19	+	59868258	59868386
chr19	+	59868253	59868331
chr19	+	59868564	59868793
chr19	+	59869203	59869284
chr19	+	59869733	59869800
chr19	+	59869709	59869831
chr19	+	59869744	59869932
chr19	+	59870511	59870585
chr19	+	59870324	59870459
chr19	+	59928046	59928118
chr19	+	59928654	59928857
chr19	+	59929617	59929799
chr19	+	59931940	59932022
chr19	+	59933256	59933362
chr19	+	59938938	59939061
chr19	+	59942411	59942456
chr19	+	59944927	59945129
chr19	+	59946278	59946325
chr19	+	59949051	59949162
chr19	+	59952873	59952956
chr19	+	59955150	59955276
chr19	+	59973228	59973384
chr19	+	59974548	59974629
chr19	+	59978110	59978164
chr19	+	59980565	59980687
chr19	+	59982930	59983012
chr19	+	59983983	59984126
chr19	+	59986290	59986387
chr19	+	60007048	60007127
chr19	+	60007836	60008053
chr19	+	60008554	60008652
chr19	+	60009904	60010050
chr19	+	60013571	60013645
chr19	+	60016549	60016620
chr19	+	60016819	60016951
chr19	+	60020327	60020446
chr19	+	60020963	60021055
chr19	+	60022719	60022975
chr2	+	118289365	118289559
chr2	+	118291048	118291220
chr2	+	118293035	118293100
chr2	+	118294087	118294260
chr2	+	118295430	118295472
chr2	+	118295798	118295869
chr2	+	118296348	118296562
chr2	+	118298770	118298976
chr2	+	118298864	118298986
chr2	+	118299269	118299429
chr2	+	118300098	118300212
chr2	+	118301846	118301897
chr2	+	118303219	118303270
chr2	+	118303735	118303805
chr2	+	118305222	118305344
chr2	-	118399074	118399265
chr2	-	118407558	118407609
chr2	-	118410539	118410635
chr2	-	118411106	118411138
chr2	-	118414586	118414657
chr2	-	118415785	118415870
chr2	-	118418517	118418665
chr2	-	118419304	118419488
chr2	-	118419760	118419846
chr2	-	118421848	118421983
chr2	-	118422785	118422863
chr2	-	118423589	118423676
chr2	-	118425806	118425919
chr2	-	118430693	118430852
chr2	-	118434183	118434360
chr2	-	118441639	118441774
chr2	-	118448167	118448247
chr2	-	118449041	118449124
chr2	-	118451112	118451209
chr2	-	118459145	118459276
chr2	-	118458350	118458523
chr2	-	118464753	118464917
chr2	-	118470069	118470204
chr2	-	118473239	118473381
chr2	-	118479240	118479443
chr2	-	118481191	118481310
chr2	-	118486884	118486938
chr2	+	219991565	219991692
chr2	+	219991514	219991589
chr2	+	219991739	219991869
chr2	+	219992667	219992777
chr2	+	219993326	219993398
chr2	+	219993633	219993767
chr2	+	219993951	219994043
chr2	+	219995067	219995299
chr2	+	219997304	219997474
chr2	+	219998767	219998875
chr2	+	219999363	219999464
chr2	+	220012115	220012223
chr2	+	220015475	220015560
chr2	+	220015446	220015591
chr2	+	220016167	220016309
chr2	+	220016583	220016705
chr2	+	220016498	220016630
chr2	+	220016888	220016953
chr2	+	220017055	220017144
chr2	+	220018794	220018862
chr2	+	220020867	220020916
chr2	+	220019025	220019202
chr2	+	220018659	220018820
chr2	+	220022693	220022830
chr2	+	220024378	220024516
chr2	+	220025402	220025487
chr2	+	220034148	220034265
chr2	+	220034679	220034772
chr2	+	220034615	220034832
chr2	+	220035105	220035234
chr2	+	220035532	220035718
chr2	+	220039350	220039490
chr2	+	220038493	220038648
chr2	+	220040636	220040674
chr2	+	220041719	220041793
chr2	+	220042034	220042069
chr2	+	220042411	220042523
chr2	+	220045104	220045175
chr2	+	220045669	220045813
chr2	+	220046134	220046265
chr2	+	220046632	220046683
chr2	+	220048985	220049032
chr2	+	220049962	220050013
chr2	+	220050440	220050596
chr2	+	220050790	220050867
chr2	+	220051287	220051490
chr2	+	220052333	220052439
chr2	+	220052833	220052886
chr2	+	220053407	220053522
chr2	+	220053840	220053926
chr2	+	220054426	220054479
chr2	+	220055086	220055182
chr2	+	220055921	220056052
chr2	+	220058108	220058230
chr2	+	220059016	220059140
chr2	+	220061356	220061401
chr2	+	220061658	220061735
chr2	+	220061920	220062017
chr2	+	220062205	220062286
chr2	+	220062929	220063027
chr2	+	220063940	220064076
chr2	+	220064995	220065055
chr2	+	220065387	220065510
chr2	+	220065640	220065775
chr2	+	220067473	220067527
chr2	+	220069545	220069650
chr2	+	220070287	220070372
chr2	+	220070937	220071005
chr2	+	220071913	220072075
chr2	+	220072731	220072826
chr2	+	220072711	220072755
chr2	+	220072802	220072860
chr2	+	220072406	220072502
chr2	+	220072985	220073055
chr2	+	220073434	220073600
chr2	+	220074564	220074741
chr2	+	220075058	220075105
chr2	+	220075782	220075873
chr2	+	220077234	220077385
chr2	+	220078582	220078654
chr2	+	220078560	220078635
chr2	+	220078733	220078926
chr2	+	220079144	220079205
chr2	+	220079555	220079651
chr2	+	220089406	220089616
chr2	+	220092996	220093076
chr2	+	220105102	220105198
chr2	+	220105574	220105651
chr2	+	220107305	220107429
chr2	+	220109487	220109576
chr2	+	220110318	220110596
chr2	+	220110791	220110851
chr2	-	220113637	220113705
chr2	-	220114306	220114497
chr2	-	220115212	220115330
chr2	+	220117005	220117088
chr2	+	220117548	220117603
chr2	+	220117475	220117597
chr2	+	220117444	220117560
chr2	+	220117898	220117955
chr2	+	220121576	220121775
chr2	+	220122586	220122679
chr2	-	220124036	220124094
chr2	-	220124412	220124480
chr2	-	220124835	220124915
chr2	-	220125242	220125307
chr2	-	220125685	220125771
chr2	-	220126385	220126495
chr2	-	220126707	220126800
chr2	-	220127975	220128120
chr2	-	220129390	220129531
chr2	-	220129264	220129342
chr2	-	220129834	220129945
chr2	-	220130627	220130704
chr2	-	220131446	220131591
chr2	-	220134637	220134784
chr2	-	220135324	220135365
chr2	-	220135770	220135921
chr2	-	220137142	220137248
chr2	-	220138832	220138904
chr2	-	220140106	220140233
chr2	-	220140559	220140594
chr2	-	220141465	220141664
chr2	-	220144258	220144358
chr2	-	220143902	220144135
chr2	-	220144185	220144256
chr2	+	220146083	220146192
chr2	+	220170891	220170980
chr2	+	220172946	220173121
chr2	+	220172776	220172874
chr2	+	220173258	220173296
chr2	+	220172069	220172287
chr2	+	220174413	220174599
chr2	+	220174797	220174941
chr2	+	220175226	220175359
chr2	+	220175561	220175621
chr2	+	220177583	220177756
chr2	+	220178867	220178904
chr2	+	220179067	220179116
chr2	+	220179282	220179385
chr2	+	220179609	220179670
chr2	+	220179838	220179957
chr2	+	220180173	220180351
chr2	+	220181428	220181523
chr2	+	220181816	220181989
chr2	+	220182228	220182269
chr2	+	220182875	220182945
chr2	+	220182724	220182781
chr2	+	220184810	220184908
chr2	+	220185871	220185978
chr2	+	220186211	220186373
chr2	+	220186963	220187032
chr2	+	220187271	220187392
chr2	+	220187518	220187696
chr2	+	220187841	220187936
chr2	+	220188422	220188591
chr2	+	220188403	220188440
chr2	+	220200776	220200834
chr2	+	220200714	220200794
chr2	+	220200749	220200919
chr2	+	220201033	220201269
chr2	+	220201556	220201840
chr2	+	220201740	220201825
chr2	+	220201985	220202075
chr2	+	220202393	220202535
chr2	+	220202884	220202942
chr2	+	220202860	220202988
chr2	+	220204368	220204449
chr2	+	220204574	220204807
chr2	+	220205174	220205215
chr2	+	220205435	220205570
chr2	+	220205986	220206063
chr2	+	220206662	220206721
chr2	+	220206625	220206766
chr2	+	220206996	220207130
chr2	+	220207815	220207920
chr2	+	220208597	220208635
chr2	+	220209147	220209188
chr2	+	220209547	220209630
chr2	+	220210146	220210253
chr2	+	220210947	220210991
chr2	+	220211355	220211463
chr2	+	220212081	220212403
chr2	+	220213317	220213395
chr2	+	220213569	220213725
chr2	+	220214499	220214553
chr2	+	234261663	234261744
chr2	+	234263733	234263897
chr2	+	234265246	234265457
chr2	+	234266104	234266371
chr2	+	234290527	234290609
chr2	+	234272115	234272190
chr2	+	234309398	234309568
chr2	+	234294600	234294711
chr2	+	234309912	234310123
chr2	+	234337068	234337211
chr2	+	234340584	234340662
chr2	+	234341326	234341490
chr2	+	234342408	234342549
chr2	+	234343095	234343204
chr2	+	234349362	234349429
chr2	+	234349806	234349974
chr2	+	234352434	234352611
chr2	+	234352958	234353038
chr2	+	234356335	234356398
chr2	+	234363133	234363232
chr2	+	234365593	234365850
[truncated: 2,491 more rows]
